# Supplementary material for: Oxidation of Archean upper mantle caused by crustal recycling
Source: Nat Commun. 2022 Jun 7;13:3283. doi: 10.1038/s41467-022-30886-4 (PMC9174474; doi:10.1038/s41467-022-30886-4)
Supplement: Supplementary file 5 — Dataset 2 [file 41467_2022_30886_MOESM5_ESM.xlsm]

## Sheet: B-1 (Model A)
Sample No.	T	P	Ti	V			Stop Row	Ti	F	Row	V	fO2					Mineral assemblage and melting reaction were chosen from Workman and Hart (2005) and Wasylenki et al., (2003), respectively.																					Workman, R. K. & Hart, S. R. Major and trace element composition of the depleted MORB mantle (DMM). Earth Planet. Sci. Lett. 231, 53-72 (2005).
							300											T(℃)	P(Gpa)							Ol	Opx	Cpx	Sp									Falloon, T. J., Green, D. H., Danyushevsky, L. V., & McNeill, A. W. The composition of near‐solidus partial melts of fertile peridotite at 1 and 1.5 GPa: Implications for the petrogenesis of MORB. J. Petrol. 49, 591-613 (2008).
																		1350	2					DTi		0.008	0.0868913	0.232599	0.3			The chemcial compositions of depleted mantle (DM) are from Salters and Stracke (2004)						Salters, V. J. M., & Stracke, A. Composition of the depleted mantle. Geochem. Geophys. Geosyst. 5, Q05B07 (2004).
																		Ol (%)	Opx	Cpx	Sp			DSc		0.12	0.684825	1.41616	0.06		Co (ppm)							Walter, M. J. Melting of Garnet Peridotite and the Origin of Komatiite and Depleted Lithosphere. J. Petrol. 39, 29-60 (1998).
																	Mineral assemblage for peridotite	57	28	13	2			DV: FMQ	-2	0.1115	1.18358	2.14797	4.56069		V	Ti	Sc					Lee, C.-T. A., Brandon, A. D. & Norman, M. Vanadium in peridotites as a proxy for paleo-fO2 during partial melting. Geochim. Cosmochim. Acta 67, 3045-3064 (2003).
																	Melting reaction for harzburgite	0.24	-1.24					DV: FMQ	-1	0.0615567	0.764181	1.16958	2.95822		79	798	16.3					Gaetani, G. A., & Grove, T. L. The influence of water on melting of mantle peridotite. Contrib. Mineral. Petrol. 131, 323-346 (1998).
																								DV: FMQ	0	0.0339841	0.493397	0.636837	1.9188									McDonough, W.F. & Sun, S.-S. The composition of the Earth. Chemical Geology, 120, 223-53 (1995).
																	Melting reaction for peridotite	0.32	-0.56	-0.72	-0.0374873			DV: FMQ	1	0.0187618	0.318564	0.346759	1.2446									Wasylenki, L. E., Baker, M. B., Kent, A. J. R. & Stolper, E. M. Near-solidus Melting of the Shallow Upper Mantle: Partial Melting Experiments on Depleted Peridotite. Journal of Petrology, 1163-1191 (2003).
																								DV: FMQ	2	0.010358	0.205682	0.188811	0.807291									Lara, M. & Dasgupta, R. Partial melting of a depleted peridotite metasomatized by a MORB-derived hydrous silicate melt-Implications for subduction zone magmatism. Geochimica et Cosmochimica Acta 290, 137-161, (2020).
																																						Kds are from http://earthref.org/GERM/.
															P(Gpa)	T (℃)	F	Ol	Opx	Cpx	Sp	Sum		Ol corrected	Opx corrected	Cpx corrected	Sp corrected	Sum	DTi	DSc	DV: FMQ-2	DV: FMQ-1	DV: FMQ	DV: FMQ+1	DV: FMQ+2		Ti frac	Ti aggre	Sc frac	Sc aggre	V FMQ-2 frac	V FMQ-2 aggre	V FMQ-1 frac	V FMQ-1 aggre	V FMQ frac	V FMQ aggre	V FMQ+1 frac	V FMQ+1 aggre	V FMQ+2 frac
															1.5	1350.43	0.1	57.032	27.944	12.928	1.99625	99.9003		57.0889	27.9719	12.9409	1.99824	100	0.0649674	0.444529	0.763824	0.459364	0.278168	0.169563	0.104012		12108.8	12108.8	36.6223	36.6223	103.395	103.395	171.775	171.775	283.265	283.265	463.632	463.632	753.041
															1.5	1350.87	0.2	57.064	27.888	12.856	1.9925	99.8005		57.1781	27.9437	12.8817	1.99649	100	0.064807	0.443603	0.762238	0.458459	0.277649	0.169263	0.103837		11966.1	12037.5	36.6527	36.6375	103.578	103.486	171.911	171.843	283.059	283.162	462.186	462.909	747.853
															1.5	1351.3	0.3	57.096	27.832	12.784	1.98875	99.7008		57.2674	27.9155	12.8224	1.99472	100	0.0646464	0.442676	0.760649	0.457553	0.277129	0.168962	0.103662		11824.6	11966.5	36.6833	36.6528	103.762	103.578	172.047	171.911	282.852	283.059	460.74	462.186	742.688
															1.5	1351.74	0.4	57.128	27.776	12.712	1.98501	99.601		57.3569	27.8873	12.7629	1.99296	100	0.0644854	0.441747	0.759056	0.456644	0.276607	0.168661	0.103487		11684.2	11895.9	36.7139	36.6681	103.946	103.67	172.184	171.979	282.645	282.955	459.295	461.463	737.544
															1.5	1352.17	0.5	57.16	27.72	12.64	1.98126	99.5013		57.4465	27.8589	12.7034	1.99119	100	0.0643241	0.440816	0.757461	0.455734	0.276084	0.168359	0.103311		11545.1	11825.8	36.7447	36.6834	104.132	103.762	172.322	172.048	282.437	282.852	457.851	460.741	732.422
															1.5	1352.61	0.6	57.192	27.664	12.568	1.97751	99.4015		57.5364	27.8306	12.6437	1.98941	100	0.0641625	0.439883	0.755862	0.454822	0.275561	0.168056	0.103135		11407.1	11756	36.7756	36.6988	104.318	103.855	172.46	172.116	282.229	282.748	456.406	460.018	727.322
															1.5	1353.04	0.7	57.224	27.608	12.496	1.97376	99.3018		57.6264	27.8021	12.5839	1.98764	100	0.0640005	0.438948	0.754261	0.453908	0.275036	0.167753	0.102959		11270.3	11686.6	36.8067	36.7142	104.505	103.948	172.598	172.185	282.02	282.644	454.963	459.296	722.244
															1.5	1353.48	0.8	57.256	27.552	12.424	1.97001	99.202		57.7166	27.7736	12.5239	1.98586	100	0.0638383	0.438012	0.752655	0.452992	0.27451	0.167449	0.102782		11134.7	11617.6	36.8378	36.7296	104.694	104.041	172.737	172.254	281.811	282.54	453.52	458.574	717.187
															1.5	1353.91	0.9	57.288	27.496	12.352	1.96626	99.1023		57.807	27.7451	12.4639	1.98407	100	0.0636757	0.437073	0.751047	0.452075	0.273984	0.167145	0.102605		11000.2	11549	36.8691	36.7451	104.883	104.135	172.877	172.323	281.601	282.435	452.077	457.852	712.153
															1.5	1354.35	1	57.32	27.44	12.28	1.96251	99.0025		57.8975	27.7165	12.4037	1.98229	100	0.0635127	0.436133	0.749436	0.451155	0.273456	0.16684	0.102427		10866.9	11480.8	36.9005	36.7607	105.073	104.229	173.017	172.393	281.391	282.331	450.635	457.131	707.14
															1.5	1354.78	1.1	57.352	27.384	12.208	1.95876	98.9028		57.9883	27.6878	12.3434	1.98049	100	0.0633495	0.43519	0.747821	0.450234	0.272927	0.166534	0.102249		10734.7	11413	36.932	36.7762	105.264	104.323	173.158	172.462	281.181	282.226	449.194	456.409	702.149
															1.5	1355.22	1.2	57.384	27.328	12.136	1.95502	98.803		58.0792	27.6591	12.283	1.9787	100	0.0631859	0.434246	0.746203	0.449311	0.272397	0.166228	0.102071		10603.7	11345.5	36.9637	36.7919	105.456	104.417	173.299	172.532	280.969	282.122	447.753	455.688	697.179
															1.5	1355.65	1.3	57.416	27.272	12.064	1.95127	98.7033		58.1703	27.6303	12.2225	1.9769	100	0.063022	0.4333	0.744581	0.448386	0.271866	0.165921	0.101893		10473.8	11278.5	36.9955	36.8075	105.649	104.512	173.441	172.602	280.758	282.017	446.312	454.966	692.231
															1.5	1356.09	1.4	57.448	27.216	11.992	1.94752	98.6035		58.2616	27.6014	12.1618	1.9751	100	0.0628577	0.432352	0.742957	0.447459	0.271334	0.165614	0.101714		10345	11211.8	37.0274	36.8232	105.843	104.607	173.583	172.672	280.546	281.912	444.872	454.245	687.304
															1.5	1356.52	1.5	57.48	27.16	11.92	1.94377	98.5038		58.3531	27.5725	12.1011	1.97329	100	0.0626932	0.431402	0.741329	0.44653	0.2708	0.165305	0.101534		10217.4	11145.5	37.0594	36.839	106.038	104.702	173.726	172.742	280.334	281.807	443.433	453.525	682.4
															1.5	1356.96	1.6	57.512	27.104	11.848	1.94002	98.404		58.4448	27.5436	12.0402	1.97148	100	0.0625283	0.43045	0.739698	0.445599	0.270266	0.164997	0.101355		10090.9	11079.6	37.0916	36.8548	106.234	104.798	173.869	172.813	280.121	281.701	441.994	452.804	677.516
															1.5	1357.39	1.7	57.544	27.048	11.776	1.93627	98.3043		58.5366	27.5146	11.9791	1.96967	100	0.062363	0.429496	0.738063	0.444667	0.269731	0.164687	0.101175		9965.45	11014.1	37.1239	36.8706	106.431	104.894	174.013	172.883	279.907	281.596	440.555	452.083	672.654
															1.5	1357.83	1.8	57.576	26.992	11.704	1.93252	98.2045		58.6287	27.4855	11.918	1.96786	100	0.0621974	0.428541	0.736425	0.443732	0.269194	0.164377	0.100994		9841.16	10948.9	37.1564	36.8865	106.629	104.99	174.158	172.954	279.693	281.49	439.117	451.363	667.814
															1.5	1358.26	1.9	57.608	26.936	11.632	1.92877	98.1048		58.7209	27.4564	11.8567	1.96603	100	0.0620315	0.427583	0.734784	0.442796	0.268657	0.164067	0.100814		9717.96	10884.1	37.1889	36.9024	106.828	105.087	174.303	173.025	279.479	281.384	437.68	450.643	662.994
															1.5	1358.7	2	57.64	26.88	11.56	1.92503	98.005		58.8133	27.4272	11.7953	1.96421	100	0.0618652	0.426623	0.73314	0.441858	0.268118	0.163755	0.100632		9595.86	10819.7	37.2217	36.9184	107.028	105.184	174.449	173.096	279.264	281.278	436.243	449.923	658.197
															1.5	1359.13	2.1	57.672	26.824	11.488	1.92128	97.9053		58.9059	27.3979	11.7338	1.96238	100	0.0616987	0.425662	0.731492	0.440917	0.267578	0.163444	0.100451		9474.85	10755.7	37.2545	36.9344	107.229	105.282	174.595	173.168	279.049	281.172	434.807	449.203	653.42
															1.5	1359.57	2.2	57.704	26.768	11.416	1.91753	97.8055		58.9987	27.3686	11.6721	1.96055	100	0.0615317	0.424698	0.729841	0.439975	0.267038	0.163131	0.100269		9354.92	10692	37.2875	36.9504	107.431	105.379	174.742	173.239	278.833	281.066	433.371	448.483	648.665
															1.5	1360	2.3	57.736	26.712	11.344	1.91378	97.7058		59.0917	27.3392	11.6104	1.95872	100	0.0613644	0.423733	0.728186	0.439031	0.266496	0.162818	0.100087		9236.08	10628.7	37.3206	36.9665	107.634	105.477	174.89	173.311	278.617	280.959	431.936	447.764	643.931
															1.5	1360.43	2.4	57.768	26.656	11.272	1.91003	97.606		59.1849	27.3098	11.5485	1.95688	100	0.0611968	0.422765	0.726528	0.438085	0.265953	0.162504	0.0999042		9118.3	10565.8	37.3539	36.9827	107.838	105.576	175.038	173.383	278.4	280.853	430.502	447.045	639.218
															1.5	1360.87	2.5	57.8	26.6	11.2	1.90628	97.5063		59.2782	27.2803	11.4864	1.95503	100	0.0610289	0.421796	0.724867	0.437137	0.265408	0.16219	0.0997212		9001.6	10503.2	37.3873	36.9988	108.043	105.674	175.186	173.455	278.183	280.746	429.067	446.326	634.527
															1.5	1361.3	2.6	57.832	26.544	11.128	1.90253	97.4065		59.3718	27.2507	11.4243	1.95319	100	0.0608606	0.420824	0.723202	0.436188	0.264863	0.161874	0.0995379		8885.95	10441	37.4208	37.0151	108.249	105.773	175.336	173.527	277.965	280.639	427.634	445.607	629.857
															1.5	1361.74	2.7	57.864	26.488	11.056	1.89878	97.3068		59.4655	27.2211	11.362	1.95134	100	0.0606919	0.419851	0.721534	0.435236	0.264317	0.161559	0.0993541		8771.36	10379.1	37.4545	37.0313	108.457	105.873	175.486	173.6	277.747	280.532	426.201	444.888	625.207
															1.5	1362.17	2.8	57.896	26.432	10.984	1.89504	97.207		59.5595	27.1914	11.2996	1.94948	100	0.0605229	0.418876	0.719862	0.434282	0.263769	0.161242	0.09917		8657.83	10317.7	37.4883	37.0477	108.665	105.972	175.636	173.673	277.528	280.424	424.768	444.169	620.579
															1.5	1362.61	2.9	57.928	26.376	10.912	1.89129	97.1073		59.6536	27.1617	11.2371	1.94763	100	0.0603536	0.417898	0.718187	0.433326	0.263221	0.160925	0.0989855		8545.33	10256.6	37.5223	37.064	108.875	106.073	175.787	173.746	277.309	280.317	423.336	443.451	615.972
															1.5	1363.04	3	57.96	26.32	10.84	1.88754	97.0075		59.7479	27.1319	11.1744	1.94576	100	0.0601839	0.416919	0.716509	0.432369	0.262671	0.160608	0.0988007		8433.88	10195.8	37.5564	37.0804	109.085	106.173	175.939	173.819	277.089	280.209	421.905	442.733	611.386
															1.5	1363.48	3.1	57.992	26.264	10.768	1.88379	96.9078		59.8425	27.1021	11.1116	1.9439	100	0.0600138	0.415937	0.714827	0.431409	0.26212	0.160289	0.0986154		8323.46	10135.4	37.5907	37.0969	109.297	106.274	176.091	173.892	276.868	280.102	420.474	442.015	606.821
															1.5	1363.91	3.2	58.024	26.208	10.696	1.88004	96.808		59.9372	27.0721	11.0487	1.94203	100	0.0598434	0.414954	0.713141	0.430448	0.261568	0.15997	0.0984298		8214.06	10075.4	37.6251	37.1134	109.51	106.375	176.244	173.965	276.648	279.994	419.044	441.297	602.277
															1.5	1364.35	3.3	58.056	26.152	10.624	1.87629	96.7083		60.0321	27.0421	10.9856	1.94016	100	0.0596727	0.413968	0.711453	0.429484	0.261015	0.15965	0.0982438		8105.69	10015.7	37.6596	37.13	109.724	106.476	176.398	174.039	276.426	279.886	417.614	440.579	597.753
															1.5	1364.78	3.4	58.088	26.096	10.552	1.87254	96.6085		60.1272	27.0121	10.9224	1.93828	100	0.0595016	0.412981	0.70976	0.428518	0.26046	0.15933	0.0980574		7998.34	9956.34	37.6943	37.1466	109.939	106.578	176.552	174.113	276.204	279.777	416.185	439.862	593.251
															1.5	1365.22	3.5	58.12	26.04	10.48	1.86879	96.5088		60.2225	26.982	10.8591	1.9364	100	0.0593301	0.411991	0.708064	0.427551	0.259905	0.159009	0.0978706		7891.99	9897.36	37.7292	37.1632	110.155	106.68	176.707	174.187	275.982	279.669	414.756	439.145	588.769
															1.5	1365.65	3.6	58.152	25.984	10.408	1.86505	96.409		60.318	26.9518	10.7957	1.93451	100	0.0591583	0.410999	0.706365	0.426581	0.259348	0.158687	0.0976834		7786.65	9838.73	37.7642	37.1799	110.373	106.783	176.862	174.262	275.759	279.56	413.328	438.427	584.309
															1.5	1366.09	3.7	58.184	25.928	10.336	1.8613	96.3093		60.4137	26.9216	10.7321	1.93262	100	0.0589862	0.410006	0.704662	0.42561	0.25879	0.158365	0.0974959		7682.31	9780.45	37.7994	37.1966	110.592	106.886	177.019	174.336	275.535	279.451	411.901	437.711	579.869
															1.5	1366.52	3.8	58.216	25.872	10.264	1.85755	96.2095		60.5096	26.8913	10.6684	1.93073	100	0.0588137	0.40901	0.702956	0.424636	0.258232	0.158042	0.0973079		7578.97	9722.51	37.8347	37.2134	110.812	106.989	177.175	174.411	275.311	279.343	410.474	436.994	575.449
															1.5	1366.96	3.9	58.248	25.816	10.192	1.8538	96.1098		60.6057	26.8609	10.6045	1.92883	100	0.0586408	0.408012	0.701246	0.42366	0.257671	0.157719	0.0971196		7476.61	9664.92	37.8701	37.2303	111.033	107.093	177.333	174.486	275.087	279.233	409.047	436.277	571.051
															1.5	1367.39	4	58.28	25.76	10.12	1.85005	96.0101		60.702	26.8305	10.5406	1.92693	100	0.0584675	0.407012	0.699532	0.422683	0.25711	0.157394	0.0969308		7375.24	9607.68	37.9058	37.2472	111.255	107.197	177.491	174.561	274.862	279.124	407.622	435.561	566.673
															1.5	1367.83	4.1	58.312	25.704	10.048	1.8463	95.9103		60.7985	26.8	10.4765	1.92503	100	0.058294	0.40601	0.697815	0.421703	0.256548	0.157069	0.0967417		7274.84	9550.78	37.9416	37.2641	111.479	107.301	177.65	174.636	274.636	279.015	406.196	434.845	562.315
															1.5	1368.26	4.2	58.344	25.648	9.976	1.84255	95.8106		60.8952	26.7695	10.4122	1.92312	100	0.05812	0.405006	0.696094	0.420721	0.255984	0.156743	0.0965522		7175.41	9494.23	37.9775	37.2811	111.703	107.406	177.81	174.712	274.41	278.905	404.771	434.129	557.979
															1.5	1368.7	4.3	58.376	25.592	9.904	1.8388	95.7108		60.9921	26.7389	10.3478	1.92121	100	0.0579457	0.404	0.69437	0.419738	0.255419	0.156417	0.0963623		7076.95	9438.01	38.0136	37.2981	111.929	107.511	177.97	174.787	274.183	278.795	403.347	433.413	553.662
															1.5	1369.13	4.4	58.408	25.536	9.832	1.83506	95.6111		61.0892	26.7082	10.2833	1.91929	100	0.057771	0.402992	0.692642	0.418752	0.254854	0.15609	0.096172		6979.46	9382.14	38.0499	37.3152	112.157	107.617	178.131	174.863	273.956	278.685	401.924	432.697	549.367
															1.5	1369.57	4.5	58.44	25.48	9.76	1.83131	95.5113		61.1865	26.6775	10.2187	1.91737	100	0.0575959	0.401981	0.690911	0.417764	0.254286	0.155762	0.0959813		6882.91	9326.6	38.0863	37.3323	112.385	107.723	178.292	174.94	273.728	278.575	400.501	431.982	545.092
															1.5	1370	4.6	58.472	25.424	9.688	1.82756	95.4116		61.284	26.6467	10.1539	1.91545	100	0.0574205	0.400969	0.689176	0.416774	0.253718	0.155434	0.0957902		6787.32	9271.4	38.1229	37.3495	112.615	107.829	178.455	175.016	273.5	278.465	399.078	431.266	540.837
															1.5	1370.43	4.7	58.504	25.368	9.616	1.82381	95.3118		61.3817	26.6158	10.089	1.91352	100	0.0572448	0.399954	0.687437	0.415782	0.253149	0.155105	0.0955987		6692.67	9216.53	38.1597	37.3668	112.846	107.936	178.618	175.093	273.271	278.354	397.656	430.551	536.602
															1.5	1370.87	4.8	58.536	25.312	9.544	1.82006	95.2121		61.4796	26.5849	10.0239	1.91159	100	0.0570686	0.398938	0.685695	0.414788	0.252578	0.154775	0.0954068		6598.95	9162	38.1966	37.384	113.079	108.043	178.781	175.17	273.041	278.244	396.235	429.836	532.388
															1.5	1371.3	4.9	58.568	25.256	9.472	1.81631	95.1123		61.5777	26.5539	9.95875	1.90965	100	0.0568921	0.397919	0.683949	0.413792	0.252006	0.154445	0.0952145		6506.18	9107.8	38.2337	37.4014	113.312	108.151	178.946	175.247	272.811	278.133	394.814	429.122	528.195
															1.5	1371.74	5	58.6	25.2	9.4	1.81256	95.0126		61.6761	26.5228	9.89343	1.90771	100	0.0567152	0.396898	0.682199	0.412793	0.251433	0.154113	0.0950217		6414.32	9053.93	38.271	37.4188	113.547	108.259	179.111	175.324	272.58	278.022	393.394	428.407	524.021
															1.5	1372.17	5.1	58.632	25.144	9.328	1.80881	94.9128		61.7746	26.4917	9.82797	1.90576	100	0.0565379	0.395875	0.680446	0.411793	0.250859	0.153782	0.0948286		6323.4	9000.39	38.3084	37.4362	113.784	108.367	179.277	175.401	272.349	277.91	391.975	427.693	519.868
															1.5	1372.61	5.2	58.664	25.088	9.256	1.80507	94.8131		61.8733	26.4605	9.76237	1.90382	100	0.0563603	0.394849	0.678689	0.410791	0.250283	0.153449	0.0946351		6233.38	8947.17	38.3461	37.4537	114.022	108.476	179.443	175.479	272.117	277.799	390.556	426.978	515.735
															1.5	1373.04	5.3	58.696	25.032	9.184	1.80132	94.7133		61.9723	26.4292	9.69663	1.90186	100	0.0561823	0.393822	0.676928	0.409786	0.249706	0.153116	0.0944412		6144.28	8894.29	38.3839	37.4713	114.261	108.585	179.611	175.557	271.885	277.687	389.137	426.264	511.623
															1.5	1373.48	5.4	58.728	24.976	9.112	1.79757	94.6136		62.0714	26.3979	9.63075	1.89991	100	0.0560039	0.392792	0.675164	0.408779	0.249128	0.152782	0.0942468		6056.09	8841.73	38.4218	37.4889	114.501	108.694	179.779	175.635	271.652	277.576	387.719	425.551	507.53
															1.5	1373.91	5.5	58.76	24.92	9.04	1.79382	94.5138		62.1708	26.3665	9.56474	1.89794	100	0.0558251	0.391761	0.673395	0.40777	0.248549	0.152447	0.0940521		5968.79	8789.5	38.46	37.5065	114.743	108.804	179.947	175.714	271.418	277.464	386.302	424.837	503.458
															1.5	1374.35	5.6	58.792	24.864	8.968	1.79007	94.4141		62.2704	26.3351	9.49858	1.89598	100	0.055646	0.390727	0.671624	0.406759	0.247969	0.152112	0.0938569		5882.39	8737.58	38.4983	37.5242	114.986	108.915	180.117	175.792	271.184	277.352	384.886	424.124	499.405
															1.5	1374.78	5.7	58.824	24.808	8.896	1.78632	94.3143		62.3702	26.3035	9.43229	1.89401	100	0.0554665	0.38969	0.669848	0.405746	0.247387	0.151776	0.0936614		5796.88	8685.99	38.5368	37.542	115.231	109.026	180.287	175.871	270.949	277.239	383.47	423.41	495.373
															1.5	1375.22	5.8	58.856	24.752	8.824	1.78257	94.2146		62.4702	26.2719	9.36585	1.89204	100	0.0552866	0.388652	0.668069	0.404731	0.246805	0.151439	0.0934654		5712.25	8634.72	38.5755	37.5598	115.477	109.137	180.458	175.95	270.714	277.127	382.054	422.697	491.361
															1.5	1375.65	5.9	58.888	24.696	8.752	1.77882	94.1148		62.5704	26.2403	9.29928	1.89006	100	0.0551063	0.387611	0.666285	0.403714	0.24622	0.151101	0.093269		5628.5	8583.77	38.6143	37.5777	115.725	109.248	180.63	176.03	270.478	277.014	380.639	421.985	487.369
															1.5	1376.09	6	58.92	24.64	8.68	1.77508	94.0151		62.6708	26.2086	9.23256	1.88808	100	0.0549257	0.386569	0.664498	0.402694	0.245635	0.150763	0.0930721		5545.63	8533.13	38.6534	37.5956	115.974	109.361	180.803	176.109	270.241	276.901	379.225	421.272	483.396
															1.5	1376.52	6.1	58.952	24.584	8.608	1.77133	93.9153		62.7714	26.1768	9.1657	1.88609	100	0.0547446	0.385524	0.662708	0.401672	0.245049	0.150424	0.0928749		5463.62	8482.81	38.6926	37.6136	116.225	109.473	180.976	176.189	270.004	276.788	377.811	420.559	479.444
															1.5	1376.96	6.2	58.984	24.528	8.536	1.76758	93.8156		62.8723	26.1449	9.0987	1.8841	100	0.0545632	0.384477	0.660913	0.400649	0.244461	0.150084	0.0926773		5382.47	8432.81	38.7321	37.6316	116.477	109.586	181.151	176.269	269.766	276.675	376.398	419.847	475.511
															1.5	1377.39	6.3	59.016	24.472	8.464	1.76383	93.7158		62.9734	26.113	9.03156	1.8821	100	0.0543814	0.383427	0.659115	0.399623	0.243872	0.149744	0.0924792		5302.19	8383.11	38.7717	37.6497	116.73	109.699	181.326	176.349	269.528	276.561	374.986	419.135	471.598
															1.5	1377.83	6.4	59.048	24.416	8.392	1.76008	93.6161		63.0746	26.081	8.96427	1.88011	100	0.0541992	0.382375	0.657312	0.398594	0.243281	0.149403	0.0922807		5222.75	8333.73	38.8115	37.6679	116.985	109.813	181.502	176.43	269.289	276.448	373.574	418.423	467.705
															1.5	1378.26	6.5	59.08	24.36	8.32	1.75633	93.5163		63.1761	26.0489	8.89684	1.8781	100	0.0540166	0.381322	0.655506	0.397564	0.24269	0.149061	0.0920818		5144.16	8284.66	38.8515	37.6861	117.242	109.928	181.678	176.51	269.049	276.334	372.162	417.711	463.832
															1.5	1378.7	6.6	59.112	24.304	8.248	1.75258	93.4166		63.2778	26.0168	8.82927	1.87609	100	0.0538336	0.380265	0.653696	0.396531	0.242097	0.148718	0.0918824		5066.41	8235.9	38.8917	37.7044	117.5	110.042	181.856	176.591	268.809	276.22	370.752	417	459.978
															1.5	1379.13	6.7	59.144	24.248	8.176	1.74883	93.3168		63.3798	25.9846	8.76155	1.87408	100	0.0536502	0.379207	0.651883	0.395496	0.241503	0.148375	0.0916826		4989.5	8187.45	38.9321	37.7227	117.76	110.157	182.034	176.673	268.568	276.106	369.342	416.289	456.144
															1.5	1379.57	6.8	59.176	24.192	8.104	1.74509	93.2171		63.4819	25.9523	8.69369	1.87207	100	0.0534664	0.378146	0.650065	0.394459	0.240908	0.148031	0.0914824		4913.42	8139.3	38.9727	37.7411	118.021	110.273	182.213	176.754	268.327	275.991	367.932	415.577	452.33
															1.5	1380	6.9	59.208	24.136	8.032	1.74134	93.1173		63.5843	25.92	8.62568	1.87005	100	0.0532823	0.377083	0.648243	0.39342	0.240311	0.147686	0.0912818		4838.16	8091.46	39.0135	37.7595	118.284	110.389	182.393	176.836	268.084	275.877	366.523	414.867	448.535
															1.5	1380.43	7	59.24	24.08	7.96	1.73759	93.0176		63.6869	25.8876	8.55752	1.86802	100	0.0530977	0.376018	0.646418	0.392378	0.239713	0.147341	0.0910807		4763.72	8043.92	39.0545	37.778	118.548	110.506	182.574	176.918	267.841	275.762	365.115	414.156	444.76
															1.5	1380.87	7.1	59.272	24.024	7.888	1.73384	92.9178		63.7897	25.8551	8.48922	1.86599	100	0.0529128	0.374951	0.644588	0.391335	0.239114	0.146994	0.0908792		4690.1	7996.68	39.0957	37.7966	118.814	110.623	182.756	177	267.598	275.647	363.707	413.445	441.005
															1.5	1381.3	7.2	59.304	23.968	7.816	1.73009	92.8181		63.8927	25.8226	8.42077	1.86396	100	0.0527274	0.373881	0.642755	0.390289	0.238513	0.146647	0.0906773		4617.29	7949.75	39.1371	37.8152	119.082	110.74	182.938	177.083	267.354	275.532	362.3	412.735	437.269
															1.5	1381.74	7.3	59.336	23.912	7.744	1.72634	92.7183		63.996	25.7899	8.35218	1.86192	100	0.0525417	0.372809	0.640918	0.38924	0.237912	0.1463	0.090475		4545.28	7903.11	39.1787	37.8339	119.352	110.858	183.122	177.165	267.109	275.416	360.894	412.025	433.552
															1.5	1382.17	7.4	59.368	23.856	7.672	1.72259	92.6186		64.0994	25.7572	8.28343	1.85988	100	0.0523555	0.371734	0.639077	0.38819	0.237308	0.145951	0.0902722		4474.07	7856.77	39.2205	37.8526	119.623	110.977	183.306	177.248	266.863	275.301	359.488	411.315	429.855
															1.5	1382.61	7.5	59.4	23.8	7.6	1.71884	92.5188		64.2031	25.7245	8.21454	1.85783	100	0.052169	0.370658	0.637231	0.387137	0.236704	0.145602	0.0900689		4403.65	7810.73	39.2625	37.8714	119.895	111.096	183.491	177.331	266.617	275.185	358.083	410.605	426.177
															1.5	1383.04	7.6	59.432	23.744	7.528	1.7151	92.4191		64.3071	25.6917	8.1455	1.85578	100	0.051982	0.369578	0.635382	0.386082	0.236098	0.145252	0.0898653		4334.03	7764.98	39.3048	37.8903	120.17	111.215	183.677	177.415	266.37	275.069	356.679	409.896	422.519
															1.5	1383.48	7.7	59.464	23.688	7.456	1.71135	92.3193		64.4112	25.6588	8.07631	1.85373	100	0.0517947	0.368497	0.633529	0.385025	0.235491	0.144901	0.0896611		4265.18	7719.53	39.3472	37.9092	120.446	111.335	183.864	177.499	266.123	274.953	355.275	409.186	418.879
															1.5	1383.91	7.8	59.496	23.632	7.384	1.7076	92.2196		64.5156	25.6258	8.00697	1.85167	100	0.0516069	0.367413	0.631672	0.383965	0.234883	0.14455	0.0894566		4197.12	7674.37	39.3899	37.9282	120.724	111.455	184.052	177.583	265.875	274.837	353.871	408.477	415.259
															1.5	1384.35	7.9	59.528	23.576	7.312	1.70385	92.1199		64.6202	25.5927	7.93749	1.8496	100	0.0514188	0.366327	0.629811	0.382903	0.234273	0.144197	0.0892516		4129.82	7629.5	39.4328	37.9472	121.004	111.576	184.241	177.667	265.626	274.72	352.469	407.768	411.659
															1.5	1384.78	8	59.56	23.52	7.24	1.7001	92.0201		64.725	25.5596	7.86785	1.84753	100	0.0512302	0.365239	0.627945	0.381839	0.233662	0.143844	0.0890461		4063.3	7584.93	39.4759	37.9663	121.285	111.698	184.43	177.752	265.376	274.603	351.067	407.059	408.077
															1.5	1385.22	8.1	59.592	23.464	7.168	1.69635	91.9204		64.83	25.5264	7.79806	1.84546	100	0.0510412	0.364148	0.626076	0.380772	0.23305	0.14349	0.0888403		3997.53	7540.64	39.5192	37.9855	121.569	111.819	184.621	177.836	265.126	274.486	349.665	406.351	404.515
															1.5	1385.65	8.2	59.624	23.408	7.096	1.6926	91.8206		64.9353	25.4932	7.72811	1.84338	100	0.0508518	0.363055	0.624203	0.379704	0.232437	0.143136	0.0886339		3932.53	7496.64	39.5628	38.0047	121.854	111.942	184.813	177.921	264.875	274.369	348.265	405.642	400.972
															1.5	1386.09	8.3	59.656	23.352	7.024	1.68886	91.7209		65.0408	25.4599	7.65802	1.8413	100	0.050662	0.361959	0.622325	0.378632	0.231822	0.14278	0.0884271		3868.27	7452.92	39.6066	38.024	122.141	112.065	185.005	178.007	264.624	274.251	346.864	404.934	397.447
															1.5	1386.52	8.4	59.688	23.296	6.952	1.68511	91.6211		65.1466	25.4265	7.58777	1.83921	100	0.0504718	0.360861	0.620444	0.377559	0.231205	0.142424	0.0882199		3804.77	7409.49	39.6506	38.0434	122.43	112.188	185.199	178.092	264.371	274.134	345.465	404.226	393.942
															1.5	1386.96	8.5	59.72	23.24	6.88	1.68136	91.5214		65.2525	25.393	7.51737	1.83712	100	0.0502811	0.359761	0.618558	0.376483	0.230588	0.142067	0.0880122		3742	7366.34	39.6948	38.0628	122.72	112.312	185.393	178.178	264.118	274.016	344.066	403.518	390.456
															1.5	1387.39	8.6	59.752	23.184	6.808	1.67761	91.4216		65.3587	25.3594	7.44682	1.83502	100	0.0500901	0.358658	0.616669	0.375405	0.229969	0.14171	0.0878041		3679.98	7323.48	39.7393	38.0823	123.013	112.436	185.588	178.264	263.864	273.898	342.668	402.811	386.989
															1.5	1387.83	8.7	59.784	23.128	6.736	1.67386	91.3219		65.4652	25.3258	7.37611	1.83292	100	0.0498986	0.357553	0.614775	0.374324	0.229348	0.141351	0.0875955		3618.68	7280.9	39.784	38.1019	123.308	112.561	185.785	178.351	263.61	273.78	341.27	402.103	383.541
															1.5	1388.26	8.8	59.816	23.072	6.664	1.67011	91.2221		65.5718	25.2921	7.30525	1.83082	100	0.0497067	0.356446	0.612877	0.373241	0.228727	0.140992	0.0873864		3558.11	7238.59	39.829	38.1215	123.604	112.687	185.982	178.438	263.355	273.661	339.873	401.396	380.111
															1.5	1388.7	8.9	59.848	23.016	6.592	1.66636	91.1224		65.6787	25.2583	7.23423	1.82871	100	0.0495144	0.355336	0.610974	0.372156	0.228104	0.140632	0.0871769		3498.26	7196.56	39.8742	38.1412	123.903	112.813	186.181	178.525	263.099	273.543	338.477	400.689	376.701
															1.5	1389.13	9	59.88	22.96	6.52	1.66261	91.0226		65.7858	25.2245	7.16306	1.82659	100	0.0493217	0.354223	0.609068	0.371069	0.227479	0.140271	0.086967		3439.13	7154.82	39.9196	38.161	124.203	112.939	186.38	178.612	262.842	273.424	337.082	399.983	373.309
															1.5	1389.57	9.1	59.912	22.904	6.448	1.65887	90.9229		65.8932	25.1906	7.09173	1.82448	100	0.0491286	0.353108	0.607158	0.369978	0.226854	0.13991	0.0867565		3380.71	7113.34	39.9653	38.1808	124.505	113.066	186.58	178.699	262.585	273.305	335.687	399.276	369.936
															1.5	1390	9.2	59.944	22.848	6.376	1.65512	90.8231		66.0008	25.1566	7.02024	1.82235	100	0.048935	0.351991	0.605243	0.368886	0.226226	0.139547	0.0865456		3322.99	7072.14	40.0112	38.2007	124.81	113.194	186.782	178.787	262.327	273.185	334.292	398.57	366.582
															1.5	1390.43	9.3	59.976	22.792	6.304	1.65137	90.7234		66.1087	25.1225	6.9486	1.82022	100	0.048741	0.350871	0.603324	0.367791	0.225598	0.139184	0.0863343		3265.98	7031.22	40.0574	38.2206	125.116	113.322	186.984	178.875	262.068	273.066	332.899	397.864	363.247
															1.5	1390.87	9.4	60.008	22.736	6.232	1.64762	90.6236		66.2167	25.0884	6.87679	1.81809	100	0.0485466	0.349749	0.601401	0.366694	0.224968	0.13882	0.0861225		3209.67	6990.56	40.1038	38.2407	125.425	113.451	187.188	178.964	261.808	272.946	331.506	397.158	359.93
															1.5	1391.3	9.5	60.04	22.68	6.16	1.64387	90.5239		66.325	25.0542	6.80483	1.81595	100	0.0483517	0.348624	0.599473	0.365594	0.224337	0.138455	0.0859102		3154.04	6950.18	40.1505	38.2608	125.736	113.58	187.392	179.053	261.548	272.826	330.113	396.452	356.632
															1.5	1391.74	9.6	60.072	22.624	6.088	1.64012	90.4241		66.4336	25.0199	6.73272	1.81381	100	0.0481564	0.347497	0.597542	0.364492	0.223704	0.138089	0.0856974		3099.1	6910.06	40.1974	38.281	126.049	113.71	187.598	179.142	261.286	272.706	328.722	395.746	353.352
															1.5	1392.17	9.7	60.104	22.568	6.016	1.63637	90.3244		66.5424	24.9855	6.66044	1.81166	100	0.0479607	0.346368	0.595606	0.363388	0.22307	0.137723	0.0854842		3044.84	6870.21	40.2446	38.3012	126.363	113.841	187.805	179.231	261.024	272.585	327.331	395.041	350.091
															1.5	1392.61	9.8	60.136	22.512	5.944	1.63262	90.2246		66.6514	24.9511	6.588	1.80951	100	0.0477645	0.345235	0.593666	0.362281	0.222434	0.137356	0.0852705		2991.26	6830.63	40.2921	38.3215	126.681	113.972	188.013	179.321	260.762	272.465	325.94	394.336	346.848
															1.5	1393.04	9.9	60.168	22.456	5.872	1.62888	90.1249		66.7607	24.9165	6.5154	1.80735	100	0.047568	0.344101	0.591721	0.361171	0.221797	0.136988	0.0850564		2938.35	6791.32	40.3398	38.3419	127	114.103	188.221	179.41	260.498	272.344	324.551	393.631	343.624
															1.5	1393.48	10	60.2	22.4	5.8	1.62513	90.0251		66.8702	24.8819	6.44265	1.80519	100	0.0473709	0.342963	0.589773	0.360059	0.221159	0.136619	0.0848417		2886.11	6752.26	40.3878	38.3624	127.321	114.236	188.431	179.501	260.234	272.223	323.162	392.926	340.418
															1.5	1393.91	10.1	60.232	22.344	5.728	1.62138	89.9254		66.98	24.8473	6.36973	1.80303	100	0.0471735	0.341824	0.587819	0.358945	0.220519	0.136249	0.0846266		2834.52	6713.47	40.4361	38.3829	127.645	114.368	188.643	179.591	259.969	272.101	321.773	392.222	337.231
															1.5	1394.35	10.2	60.264	22.288	5.656	1.61763	89.8256		67.09	24.8125	6.29664	1.80085	100	0.0469756	0.340682	0.585862	0.357828	0.219878	0.135879	0.084411		2783.6	6674.95	40.4846	38.4035	127.971	114.502	188.855	179.682	259.703	271.98	320.386	391.518	334.062
															1.5	1394.78	10.3	60.296	22.232	5.584	1.61388	89.7259		67.2002	24.7777	6.2234	1.79868	100	0.0467772	0.339537	0.5839	0.356709	0.219236	0.135507	0.0841949		2733.32	6636.68	40.5334	38.4242	128.3	114.636	189.068	179.773	259.436	271.858	318.999	390.814	330.912
															1.5	1395.22	10.4	60.328	22.176	5.512	1.61013	89.6261		67.3107	24.7428	6.14999	1.7965	100	0.0465785	0.338389	0.581934	0.355587	0.218592	0.135135	0.0839784		2683.69	6598.67	40.5825	38.4449	128.63	114.77	189.283	179.865	259.169	271.736	317.613	390.11	327.779
															1.5	1395.65	10.5	60.36	22.12	5.44	1.60638	89.5264		67.4215	24.7078	6.07642	1.79431	100	0.0463792	0.33724	0.579963	0.354463	0.217946	0.134762	0.0837613		2634.7	6560.92	40.6319	38.4658	128.963	114.905	189.499	179.956	258.9	271.614	316.227	389.406	324.665
															1.5	1396.09	10.6	60.392	22.064	5.368	1.60263	89.4266		67.5325	24.6727	6.00269	1.79212	100	0.0461796	0.336087	0.577989	0.353336	0.217299	0.134388	0.0835438		2586.35	6523.42	40.6815	38.4867	129.299	115.041	189.715	180.048	258.631	271.491	314.842	388.703	321.569
															1.5	1396.52	10.7	60.424	22.008	5.296	1.59889	89.3269		67.6437	24.6376	5.92879	1.78993	100	0.0459795	0.334932	0.576009	0.352207	0.216651	0.134014	0.0833258		2538.63	6486.18	40.7315	38.5076	129.636	115.178	189.933	180.141	258.361	271.369	313.458	387.999	318.491
															1.5	1396.96	10.8	60.456	21.952	5.224	1.59514	89.2271		67.7552	24.6024	5.85472	1.78773	100	0.0457789	0.333774	0.574025	0.351075	0.216001	0.133638	0.0831073		2491.54	6449.19	40.7817	38.5287	129.976	115.315	190.153	180.233	258.091	271.246	312.074	387.296	315.432
															1.5	1397.39	10.9	60.488	21.896	5.152	1.59139	89.1274		67.8669	24.5671	5.78049	1.78552	100	0.0455779	0.332614	0.572037	0.34994	0.21535	0.133262	0.0828883		2445.07	6412.46	40.8322	38.5498	130.319	115.452	190.373	180.327	257.819	271.122	310.692	386.594	312.39
															1.5	1397.83	11	60.52	21.84	5.08	1.58764	89.0276		67.9789	24.5317	5.70609	1.78331	100	0.0453764	0.331451	0.570045	0.348804	0.214697	0.132885	0.0826688		2399.22	6375.97	40.883	38.571	130.664	115.591	190.595	180.42	257.546	270.999	309.309	385.891	309.366
															1.5	1398.26	11.1	60.552	21.784	5.008	1.58389	88.9279		68.0911	24.4963	5.63153	1.7811	100	0.0451745	0.330286	0.568047	0.347664	0.214043	0.132507	0.0824489		2353.98	6339.74	40.9342	38.5923	131.012	115.729	190.818	180.514	257.273	270.875	307.928	385.189	306.361
															1.5	1398.7	11.2	60.584	21.728	4.936	1.58014	88.8281		68.2036	24.4607	5.5568	1.77888	100	0.0449722	0.329118	0.566046	0.346522	0.213388	0.132128	0.0822284		2309.35	6303.75	40.9856	38.6137	131.362	115.869	191.042	180.608	256.999	270.752	306.547	384.486	303.373
															1.5	1399.13	11.3	60.616	21.672	4.864	1.57639	88.7284		68.3164	24.4251	5.4819	1.77665	100	0.0447694	0.327947	0.56404	0.345377	0.212731	0.131748	0.0820074		2265.32	6268.02	41.0373	38.6351	131.715	116.009	191.267	180.702	256.724	270.627	305.167	383.785	300.403
															1.5	1399.57	11.4	60.648	21.616	4.792	1.57264	88.6286		68.4293	24.3894	5.40683	1.77442	100	0.0445661	0.326774	0.562029	0.34423	0.212072	0.131368	0.081786		2221.88	6232.52	41.0893	38.6567	132.07	116.15	191.494	180.797	256.448	270.503	303.788	383.083	297.452
															1.5	1400	11.5	60.68	21.56	4.72	1.5689	88.5289		68.5426	24.3536	5.33159	1.77218	100	0.0443624	0.325598	0.560014	0.343081	0.211412	0.130986	0.081564		2179.04	6197.28	41.1417	38.6783	132.428	116.292	191.722	180.892	256.171	270.378	302.409	382.381	294.518
															1.5	1400.43	11.6	60.712	21.504	4.648	1.56515	88.4291		68.6561	24.3178	5.25619	1.76994	100	0.0441582	0.32442	0.557994	0.341928	0.21075	0.130604	0.0813416		2136.79	6162.27	41.1944	38.7	132.789	116.434	191.951	180.987	255.894	270.254	301.031	381.68	291.601
															1.5	1400.87	11.7	60.744	21.448	4.576	1.5614	88.3294		68.7699	24.2818	5.18061	1.7677	100	0.0439535	0.323238	0.55597	0.340773	0.210087	0.130221	0.0811186		2095.12	6127.51	41.2473	38.7217	133.152	116.577	192.182	181.083	255.615	270.128	299.654	380.979	288.703
															1.5	1401.3	11.8	60.776	21.392	4.504	1.55765	88.2296		68.8839	24.2458	5.10486	1.76545	100	0.0437484	0.322054	0.553941	0.339616	0.209423	0.129837	0.0808952		2054.04	6092.99	41.3006	38.7436	133.519	116.72	192.414	181.179	255.336	270.003	298.278	380.278	285.822
															1.5	1401.74	11.9	60.808	21.336	4.432	1.5539	88.1299		68.9981	24.2097	5.02894	1.76319	100	0.0435428	0.320868	0.551907	0.338455	0.208757	0.129452	0.0806712		2013.52	6058.71	41.3543	38.7655	133.888	116.865	192.647	181.275	255.055	269.877	296.902	379.577	282.959
															1.5	1402.17	12	60.84	21.28	4.36	1.55015	88.0302		69.1127	24.1735	4.95285	1.76093	100	0.0433368	0.319679	0.549869	0.337293	0.208089	0.129066	0.0804467		1973.58	6024.66	41.4082	38.7876	134.259	117.01	192.881	181.372	254.774	269.752	295.527	378.877	280.114
															1.5	1402.61	12.1	60.872	21.224	4.288	1.5464	87.9304		69.2275	24.1373	4.87658	1.75867	100	0.0431302	0.318487	0.547827	0.336127	0.20742	0.128679	0.0802217		1934.19	5990.86	41.4625	38.8097	134.634	117.155	193.117	181.469	254.492	269.625	294.153	378.177	277.286
															1.5	1403.04	12.2	60.904	21.168	4.216	1.54265	87.8307		69.3425	24.1009	4.80015	1.7564	100	0.0429233	0.317292	0.545779	0.334959	0.20675	0.128292	0.0799962		1895.37	5957.29	41.5171	38.8319	135.011	117.302	193.355	181.566	254.209	269.499	292.779	377.477	274.476
															1.5	1403.48	12.3	60.936	21.112	4.144	1.53891	87.7309		69.4578	24.0645	4.72353	1.75412	100	0.0427158	0.316095	0.543727	0.333788	0.206077	0.127903	0.0797702		1857.11	5923.95	41.5721	38.8541	135.392	117.449	193.593	181.664	253.925	269.372	291.406	376.777	271.683
															1.5	1403.91	12.4	60.968	21.056	4.072	1.53516	87.6312		69.5734	24.028	4.64675	1.75184	100	0.0425079	0.314894	0.541671	0.332615	0.205404	0.127514	0.0795437		1819.39	5890.85	41.6274	38.8765	135.775	117.596	193.834	181.762	253.64	269.246	290.034	376.078	268.908
															1.5	1404.35	12.5	61	21	4	1.53141	87.5314		69.6893	23.9914	4.56979	1.74955	100	0.0422995	0.313692	0.539609	0.331439	0.204729	0.127124	0.0793167		1782.22	5857.98	41.6831	38.899	136.161	117.745	194.075	181.861	253.354	269.118	288.663	375.378	266.15
															1.5	1404.78	12.6	61.032	20.944	3.928	1.52766	87.4317		69.8054	23.9547	4.49265	1.74726	100	0.0420906	0.312486	0.537543	0.33026	0.204052	0.126733	0.0790891		1745.59	5825.35	41.7391	38.9215	136.551	117.894	194.318	181.959	253.067	268.991	287.292	374.679	263.409
															1.5	1405.22	12.7	61.064	20.888	3.856	1.52391	87.3319		69.9217	23.9179	4.41534	1.74496	100	0.0418813	0.311278	0.535473	0.329079	0.203374	0.126341	0.078861		1709.5	5792.94	41.7955	38.9441	136.943	118.044	194.562	182.059	252.779	268.863	285.922	373.98	260.686
															1.5	1405.65	12.8	61.096	20.832	3.784	1.52016	87.2322		70.0384	23.8811	4.33785	1.74266	100	0.0416714	0.310066	0.533397	0.327894	0.202694	0.125948	0.0786324		1673.94	5760.76	41.8522	38.9668	137.338	118.195	194.808	182.158	252.49	268.735	284.553	373.282	257.981
															1.5	1406.09	12.9	61.128	20.776	3.712	1.51641	87.1324		70.1553	23.8442	4.26018	1.74036	100	0.0414611	0.308853	0.531317	0.326708	0.202012	0.125554	0.0784033		1638.9	5728.81	41.9093	38.9897	137.737	118.346	195.056	182.258	252.201	268.607	283.185	372.583	255.292
															1.5	1406.52	13	61.16	20.72	3.64	1.51266	87.0327		70.2725	23.8072	4.18234	1.73804	100	0.0412503	0.307636	0.529232	0.325518	0.201329	0.12516	0.0781737		1604.39	5697.08	41.9668	39.0126	138.139	118.499	195.305	182.359	251.91	268.479	281.817	371.885	252.621
															1.5	1406.96	13.1	61.192	20.664	3.568	1.50892	86.9329		70.3899	23.7701	4.10431	1.73572	100	0.041039	0.306416	0.527142	0.324326	0.200645	0.124764	0.0779435		1570.4	5665.58	42.0246	39.0356	138.544	118.652	195.555	182.459	251.618	268.35	280.45	371.187	249.967
															1.5	1407.39	13.2	61.224	20.608	3.496	1.50517	86.8332		70.5076	23.7329	4.02611	1.7334	100	0.0408273	0.305194	0.525047	0.323131	0.199959	0.124368	0.0777128		1536.92	5634.3	42.0828	39.0586	138.952	118.806	195.807	182.561	251.326	268.221	279.084	370.489	247.33
															1.5	1407.83	13.3	61.256	20.552	3.424	1.50142	86.7334		70.6256	23.6956	3.94773	1.73107	100	0.040615	0.303969	0.522948	0.321933	0.199271	0.12397	0.0774815		1503.95	5603.25	42.1414	39.0818	139.364	118.96	196.06	182.662	251.032	268.092	277.719	369.792	244.71
															1.5	1408.26	13.4	61.288	20.496	3.352	1.49767	86.6337		70.7439	23.6582	3.86917	1.72874	100	0.0404023	0.302741	0.520844	0.320732	0.198582	0.123572	0.0772498		1471.48	5572.41	42.2004	39.1051	139.779	119.115	196.315	182.764	250.737	267.962	276.354	369.094	242.107
															1.5	1408.7	13.5	61.32	20.44	3.28	1.49392	86.5339		70.8624	23.6208	3.79042	1.7264	100	0.0401891	0.30151	0.518735	0.319529	0.197891	0.123173	0.0770175		1439.51	5541.8	42.2597	39.1285	140.197	119.272	196.572	182.866	250.441	267.833	274.99	368.397	239.522
															1.5	1409.13	13.6	61.352	20.384	3.208	1.49017	86.4342		70.9812	23.5833	3.7115	1.72405	100	0.0399753	0.300277	0.516621	0.318323	0.197199	0.122773	0.0767846		1408.04	5511.4	42.3195	39.1519	140.619	119.429	196.83	182.969	250.145	267.703	273.627	367.701	236.953
															1.5	1409.57	13.7	61.384	20.328	3.136	1.48642	86.3344		71.1003	23.5456	3.63239	1.7217	100	0.0397611	0.29904	0.514502	0.317114	0.196505	0.122372	0.0765513		1377.06	5481.22	42.3797	39.1755	141.045	119.586	197.09	183.072	249.847	267.572	272.265	367.004	234.401
															1.5	1410	13.8	61.416	20.272	3.064	1.48267	86.2347		71.2196	23.5079	3.5531	1.71935	100	0.0395464	0.297801	0.512378	0.315902	0.195809	0.12197	0.0763173		1346.56	5451.26	42.4402	39.1991	141.474	119.745	197.351	183.175	249.548	267.442	270.903	366.308	231.866
															1.5	1410.43	13.9	61.448	20.216	2.992	1.47893	86.1349		71.3392	23.4702	3.47362	1.71699	100	0.0393312	0.296559	0.510249	0.314687	0.195112	0.121567	0.0760829		1316.55	5421.52	42.5012	39.2229	141.906	119.904	197.615	183.279	249.248	267.311	269.542	365.611	229.348
															1.5	1410.87	14	61.48	20.16	2.92	1.47518	86.0352		71.4591	23.4323	3.39396	1.71462	100	0.0391155	0.295314	0.508116	0.31347	0.194413	0.121163	0.0758479		1287.01	5391.98	42.5626	39.2467	142.342	120.065	197.879	183.384	248.947	267.18	268.182	364.915	226.847
															1.5	1411.3	14.1	61.512	20.104	2.848	1.47143	85.9354		71.5793	23.3943	3.31412	1.71225	100	0.0388993	0.294066	0.505977	0.31225	0.193713	0.120758	0.0756123		1257.94	5362.66	42.6244	39.2707	142.782	120.226	198.146	183.488	248.645	267.048	266.823	364.22	224.363
															1.5	1411.74	14.2	61.544	20.048	2.776	1.46768	85.8357		71.6998	23.3563	3.23409	1.70987	100	0.0386826	0.292815	0.503834	0.311027	0.19301	0.120352	0.0753762		1229.35	5333.56	42.6867	39.2948	143.226	120.388	198.414	183.593	248.342	266.916	265.464	363.524	221.895
															1.5	1412.17	14.3	61.576	19.992	2.704	1.46393	85.7359		71.8205	23.3181	3.15387	1.70749	100	0.0384654	0.291561	0.501685	0.309801	0.192307	0.119946	0.0751396		1201.21	5304.66	42.7493	39.3189	143.673	120.551	198.684	183.699	248.038	266.784	264.107	362.829	219.444
															1.5	1412.61	14.4	61.608	19.936	2.632	1.46018	85.6362		71.9416	23.2799	3.07347	1.7051	100	0.0382476	0.290305	0.499532	0.308572	0.191601	0.119538	0.0749024		1173.54	5275.97	42.8125	39.3432	144.124	120.714	198.956	183.805	247.732	266.652	262.75	362.134	217.01
															1.5	1413.04	14.5	61.64	19.88	2.56	1.45643	85.5364		72.0629	23.2416	2.99288	1.70271	100	0.0380294	0.289045	0.497373	0.307341	0.190894	0.119129	0.0746647		1146.32	5247.49	42.876	39.3675	144.58	120.879	199.229	183.911	247.426	266.519	261.394	361.439	214.592
															1.5	1413.48	14.6	61.672	19.824	2.488	1.45268	85.4367		72.1844	23.2031	2.9121	1.70031	100	0.0378107	0.287783	0.495209	0.306106	0.190186	0.11872	0.0744264		1119.55	5219.22	42.94	39.392	145.039	121.044	199.504	184.018	247.118	266.387	260.039	360.745	212.191
															1.5	1413.91	14.7	61.704	19.768	2.416	1.44894	85.3369		72.3063	23.1646	2.83113	1.6979	100	0.0375914	0.286517	0.493041	0.304869	0.189475	0.118309	0.0741875		1093.22	5191.15	43.0044	39.4166	145.502	121.211	199.782	184.125	246.81	266.253	258.684	360.05	209.807
															1.5	1414.35	14.8	61.736	19.712	2.344	1.44519	85.2372		72.4285	23.1261	2.74997	1.69549	100	0.0373717	0.285249	0.490867	0.303629	0.188763	0.117898	0.0739481		1067.34	5163.29	43.0693	39.4413	145.969	121.378	200.06	184.233	246.5	266.12	257.33	359.356	207.439
															1.5	1414.78	14.9	61.768	19.656	2.272	1.44144	85.1374		72.5509	23.0874	2.66863	1.69307	100	0.0371514	0.283977	0.488688	0.302386	0.18805	0.117486	0.0737081		1041.89	5135.63	43.1347	39.4661	146.44	121.546	200.341	184.341	246.189	265.986	255.978	358.663	205.087
															1.5	1415.22	15	61.8	19.6	2.2	1.43769	85.0377		72.6737	23.0486	2.58709	1.69065	100	0.0369306	0.282703	0.486504	0.30114	0.187334	0.117072	0.0734676		1016.88	5108.17	43.2005	39.491	146.916	121.715	200.624	184.45	245.877	265.852	254.626	357.969	202.752
															1.5	1415.65	15.1	61.832	19.544	2.128	1.43394	84.9379		72.7967	23.0097	2.50536	1.68822	100	0.0367093	0.281425	0.484315	0.299891	0.186617	0.116658	0.0732265		992.295	5080.91	43.2669	39.516	147.396	121.885	200.908	184.559	245.563	265.718	253.274	357.276	200.433
															1.5	1416.09	15.2	61.864	19.488	2.056	1.43019	84.8382		72.92	22.9708	2.42344	1.68579	100	0.0364875	0.280145	0.482121	0.298639	0.185899	0.116243	0.0729848		968.134	5053.85	43.3336	39.5411	147.88	122.056	201.195	184.668	245.249	265.583	251.924	356.583	198.131
															1.5	1416.52	15.3	61.896	19.432	1.984	1.42644	84.7384		73.0436	22.9317	2.34132	1.68335	100	0.0362651	0.278862	0.479922	0.297384	0.185178	0.115826	0.0727425		944.393	5026.99	43.4009	39.5663	148.368	122.228	201.483	184.778	244.933	265.448	250.574	355.89	195.844
															1.5	1416.96	15.4	61.928	19.376	1.912	1.4227	84.6387		73.1675	22.8926	2.25901	1.6809	100	0.0360422	0.277575	0.477717	0.296126	0.184456	0.115409	0.0724997		921.067	5000.33	43.4687	39.5916	148.861	122.401	201.774	184.888	244.616	265.313	249.225	355.197	193.574
															1.5	1417.39	15.5	61.96	19.32	1.84	1.41895	84.5389		73.2917	22.8534	2.17651	1.67845	100	0.0358188	0.276286	0.475507	0.294865	0.183732	0.114991	0.0722563		898.153	4973.86	43.537	39.6171	149.359	122.575	202.066	184.999	244.298	265.177	247.877	354.505	191.32
															1.5	1417.83	15.6	61.992	19.264	1.768	1.4152	84.4392		73.4161	22.814	2.09381	1.676	100	0.0355949	0.274993	0.473292	0.293602	0.183007	0.114571	0.0720124		875.644	4947.59	43.6058	39.6427	149.861	122.75	202.361	185.11	243.979	265.041	246.53	353.813	189.083
															1.5	1418.26	15.7	62.024	19.208	1.696	1.41145	84.3394		73.5409	22.7746	2.01092	1.67353	100	0.0353704	0.273697	0.471072	0.292335	0.18228	0.114151	0.0717678		853.539	4921.52	43.6751	39.6683	150.368	122.926	202.657	185.222	243.658	264.905	245.184	353.121	186.861
															1.5	1418.7	15.8	62.056	19.152	1.624	1.4077	84.2397		73.666	22.7351	1.92783	1.67106	100	0.0351454	0.272399	0.468847	0.291065	0.181551	0.11373	0.0715227		831.831	4895.63	43.7449	39.6941	150.879	123.103	202.956	185.334	243.337	264.769	243.839	352.429	184.656
															1.5	1419.13	15.9	62.088	19.096	1.552	1.40395	84.14		73.7913	22.6955	1.84455	1.66859	100	0.0349199	0.271097	0.466616	0.289792	0.18082	0.113308	0.071277		810.518	4869.94	43.8152	39.7201	151.395	123.281	203.256	185.447	243.014	264.632	242.494	351.738	182.466
															1.5	1419.57	16	62.12	19.04	1.48	1.4002	84.0402		73.917	22.6558	1.76106	1.66611	100	0.0346938	0.269792	0.46438	0.288517	0.180088	0.112885	0.0710307		789.594	4844.44	43.8861	39.7461	151.916	123.46	203.559	185.56	242.689	264.495	241.15	351.046	180.293
															1.5	1420	16.1	62.152	18.984	1.408	1.39645	83.9405		74.043	22.616	1.67738	1.66362	100	0.0344672	0.268484	0.462138	0.287238	0.179353	0.11246	0.0707839		769.056	4819.13	43.9576	39.7723	152.442	123.64	203.864	185.674	242.364	264.357	239.807	350.355	178.135
															1.5	1420.43	16.2	62.184	18.928	1.336	1.39271	83.8407		74.1692	22.5761	1.5935	1.66113	100	0.0342401	0.267173	0.459892	0.285956	0.178618	0.112035	0.0705364		748.899	4794	44.0295	39.7985	152.973	123.821	204.171	185.788	242.037	264.219	238.465	349.665	175.994
															1.5	1420.87	16.3	62.216	18.872	1.264	1.38896	83.741		74.2958	22.5362	1.50942	1.65863	100	0.0340124	0.265859	0.45764	0.284671	0.17788	0.111609	0.0702884		729.119	4769.06	44.1021	39.8249	153.51	124.003	204.481	185.903	241.709	264.081	237.124	348.974	173.868
															1.5	1421.3	16.4	62.248	18.816	1.192	1.38521	83.6412		74.4226	22.4961	1.42513	1.65613	100	0.0337842	0.264542	0.455382	0.283383	0.177141	0.111181	0.0700397		709.712	4744.31	44.1752	39.8515	154.051	124.186	204.792	186.018	241.379	263.943	235.784	348.284	171.758
															1.5	1421.74	16.5	62.28	18.76	1.12	1.38146	83.5415		74.5498	22.4559	1.34065	1.65362	100	0.0335554	0.263221	0.453119	0.282092	0.176399	0.110753	0.0697905		690.673	4719.74	44.2489	39.8781	154.598	124.371	205.106	186.134	241.049	263.804	234.444	347.594	169.663
															1.5	1422.17	16.6	62.312	18.704	1.048	1.37771	83.4417		74.6773	22.4156	1.25597	1.6511	100	0.0333261	0.261898	0.450851	0.280798	0.175656	0.110324	0.0695407		671.999	4695.36	44.3231	39.9049	155.15	124.556	205.422	186.25	240.716	263.665	233.106	346.905	167.585
															1.5	1422.61	16.7	62.344	18.648	0.976	1.37396	83.342		74.8051	22.3753	1.17108	1.64858	100	0.0330962	0.260571	0.448578	0.279501	0.174912	0.109893	0.0692902		653.686	4671.16	44.398	39.9318	155.707	124.743	205.741	186.367	240.383	263.526	231.768	346.215	165.522
															1.5	1423.04	16.8	62.376	18.592	0.904	1.37021	83.2422		74.9331	22.3348	1.08599	1.64606	100	0.0328658	0.259241	0.446298	0.2782	0.174165	0.109462	0.0690392		635.729	4647.14	44.4734	39.9588	156.27	124.93	206.062	186.484	240.048	263.386	230.431	345.526	163.475
															1.5	1423.48	16.9	62.408	18.536	0.832	1.36646	83.1425		75.0615	22.2943	1.00069	1.64352	100	0.0326348	0.257908	0.444014	0.276897	0.173417	0.10903	0.0687876		618.124	4623.3	44.5495	39.986	156.838	125.119	206.385	186.602	239.712	263.246	229.095	344.837	161.443
															1.5	1423.91	17	62.44	18.48	0.76	1.36272	83.0427		75.1902	22.2536	0.915192	1.64098	100	0.0324033	0.256572	0.441724	0.27559	0.172667	0.108596	0.0685354		600.868	4599.64	44.6262	40.0133	157.413	125.309	206.71	186.72	239.374	263.105	227.76	344.148	159.427
															1.5	1424.35	17.1	62.472	18.424	0.688	1.35897	82.943		75.3192	22.2129	0.829486	1.63843	100	0.0321712	0.255232	0.439428	0.27428	0.171915	0.108162	0.0682825		583.955	4576.15	44.7035	40.0407	157.993	125.5	207.039	186.839	239.035	262.965	226.426	343.46	157.427
															1.5	1424.78	17.2	62.504	18.368	0.616	1.35522	82.8432		75.4485	22.172	0.743573	1.63588	100	0.0319386	0.253889	0.437127	0.272968	0.171161	0.107726	0.0680291		567.382	4552.85	44.7814	40.0683	158.579	125.692	207.369	186.958	238.695	262.824	225.092	342.772	155.441
															1.5	1425.22	17.3	62.536	18.312	0.544	1.35147	82.7435		75.5782	22.1311	0.657454	1.63332	100	0.0317054	0.252543	0.43482	0.271652	0.170406	0.10729	0.067775		551.146	4529.71	44.86	40.096	159.171	125.886	207.702	187.078	238.353	262.682	223.76	342.084	153.472
															1.5	1425.65	17.4	62.568	18.256	0.472	1.34772	82.6437		75.7081	22.09	0.571126	1.63076	100	0.0314716	0.251194	0.432508	0.270332	0.169648	0.106852	0.0675203		535.241	4506.76	44.9392	40.1238	159.769	126.081	208.038	187.198	238.01	262.54	222.428	341.396	151.517
															1.5	1426.09	17.5	62.6	18.2	0.4	1.34397	82.544		75.8384	22.0489	0.48459	1.62819	100	0.0312373	0.249842	0.43019	0.26901	0.168889	0.106413	0.0672651		519.664	4483.97	45.0191	40.1518	160.373	126.277	208.376	187.32	237.665	262.398	221.098	340.709	149.578
															1.5	1426.52	17.6	62.632	18.144	0.328	1.34022	82.4442		75.9689	22.0076	0.397845	1.62561	100	0.0310024	0.248486	0.427867	0.267684	0.168128	0.105973	0.0670091		504.411	4461.36	45.0997	40.1799	160.983	126.474	208.717	187.441	237.319	262.256	219.768	340.021	147.655
															1.5	1426.96	17.7	62.664	18.088	0.256	1.33647	82.3445		76.0998	21.9663	0.310889	1.62303	100	0.030767	0.247127	0.425538	0.266355	0.167365	0.105533	0.0667526		489.477	4438.92	45.181	40.2082	161.6	126.672	209.061	187.563	236.971	262.113	218.439	339.335	145.746
															1.5	1427.39	17.8	62.696	18.032	0.184	1.33273	82.2447		76.231	21.9248	0.223723	1.62044	100	0.0305309	0.245764	0.423203	0.265023	0.166601	0.105091	0.0664955		474.86	4416.65	45.2629	40.2366	162.224	126.872	209.407	187.686	236.622	261.97	217.111	338.648	143.853
															1.5	1427.83	17.9	62.728	17.976	0.112	1.32898	82.145		76.3626	21.8833	0.136344	1.61784	100	0.0302943	0.244399	0.420863	0.263688	0.165834	0.104648	0.0662377		460.555	4394.55	45.3456	40.2651	162.854	127.073	209.756	187.809	236.271	261.826	215.784	337.962	141.975
															1.5	1428.26	18	62.752	17.852	0	1.32523	81.9292		76.5929	21.7895	0	1.61753	100	0.0299132	0.242102	0.417067	0.26151	0.164575	0.103916	0.0658088		448.636	4372.63	45.6022	40.2948	164.058	127.279	210.78	187.937	236.617	261.686	215.047	337.279	140.469
															1.5	1428.98	18.1	62.776	17.728	0	1.32523	81.8292		76.7159	21.6646	0	1.6195	100	0.0298205	0.241396	0.415816	0.260689	0.164039	0.103565	0.0655806		432.766	4350.86	45.5613	40.3238	164.27	127.483	210.715	188.063	235.926	261.544	213.52	336.595	138.547
															1.5	1429.97	18.2	62.8	17.604	0	1.32523	81.7292		76.8391	21.5394	0	1.62149	100	0.0297275	0.240687	0.414562	0.259867	0.163501	0.103214	0.0653518		417.392	4329.25	45.5202	40.3524	164.484	127.686	210.651	188.187	235.233	261.399	211.997	335.91	136.643
															1.5	1430.68	18.3	62.824	17.48	0	1.32523	81.6292		76.9626	21.4139	0	1.62347	100	0.0296342	0.239977	0.413305	0.259043	0.162962	0.102862	0.0651225		402.502	4307.79	45.4791	40.3804	164.699	127.888	210.585	188.309	234.54	261.252	210.477	335.225	134.755
															1.5	1431.4	18.4	62.848	17.356	0	1.32523	81.5292		77.0865	21.2881	0	1.62546	100	0.0295408	0.239265	0.412044	0.258216	0.162421	0.102509	0.0648926		388.081	4286.49	45.4377	40.4079	164.915	128.09	210.52	188.43	233.845	261.103	208.962	334.539	132.885
															1.5	1432.11	18.5	62.872	17.232	0	1.32523	81.4292		77.2106	21.1619	0	1.62746	100	0.0294471	0.238551	0.410781	0.257388	0.161879	0.102156	0.0646621		374.116	4265.34	45.3963	40.4349	165.133	128.29	210.454	188.549	233.149	260.952	207.451	333.852	131.033
															1.5	1432.83	18.6	62.896	17.108	0	1.32523	81.3292		77.3351	21.0355	0	1.62946	100	0.0293532	0.237836	0.409514	0.256557	0.161336	0.101801	0.0644311		360.596	4244.35	45.3546	40.4613	165.352	128.489	210.388	188.666	232.453	260.799	205.943	333.164	129.197
															1.5	1433.54	18.7	62.92	16.984	0	1.32523	81.2292		77.4598	20.9087	0	1.63147	100	0.029259	0.237119	0.408245	0.255725	0.160792	0.101446	0.0641995		347.509	4223.51	45.3129	40.4873	165.571	128.688	210.322	188.782	231.755	260.644	204.439	332.476	127.378
															1.5	1434.25	18.8	62.944	16.86	0	1.32523	81.1292		77.5849	20.7817	0	1.63348	100	0.0291647	0.2364	0.406972	0.25489	0.160246	0.101089	0.0639673		334.841	4202.83	45.271	40.5127	165.793	128.885	210.256	188.896	231.056	260.486	202.94	331.787	125.577
															1.5	1434.97	18.9	62.968	16.736	0	1.32523	81.0292		77.7102	20.6543	0	1.63549	100	0.0290701	0.235679	0.405696	0.254053	0.159699	0.100732	0.0637346		322.581	4182.3	45.229	40.5377	166.015	129.081	210.189	189.009	230.355	260.327	201.444	331.097	123.792
															1.5	1435.68	19	62.992	16.612	0	1.32523	80.9292		77.8359	20.5266	0	1.63751	100	0.0289752	0.234957	0.404417	0.253215	0.15915	0.100374	0.0635012		310.718	4161.92	45.1868	40.5621	166.239	129.277	210.122	189.12	229.654	260.165	199.952	330.407	122.024
															1.5	1436.4	19.1	63.016	16.488	0	1.32523	80.8292		77.9619	20.3986	0	1.63954	100	0.0288801	0.234232	0.403135	0.252374	0.1586	0.100015	0.0632673		299.241	4141.69	45.1445	40.5861	166.464	129.472	210.055	189.23	228.952	260.002	198.464	329.716	120.273
															1.5	1437.11	19.2	63.04	16.364	0	1.32523	80.7292		78.0882	20.2702	0	1.64157	100	0.0287848	0.233506	0.401849	0.251531	0.158049	0.0996554	0.0630329		288.139	4121.62	45.1021	40.6096	166.69	129.665	209.987	189.338	228.248	259.837	196.98	329.025	118.539
															1.5	1437.83	19.3	63.064	16.24	0	1.32523	80.6292		78.2148	20.1416	0	1.64361	100	0.0286893	0.232778	0.40056	0.250686	0.157496	0.0992947	0.0627978		277.401	4101.71	45.0595	40.6327	166.918	129.858	209.919	189.445	227.543	259.669	195.5	328.333	116.821
															1.5	1438.54	19.4	63.088	16.116	0	1.32523	80.5292		78.3417	20.0126	0	1.64565	100	0.0285935	0.232049	0.399269	0.249839	0.156942	0.098933	0.0625622		267.017	4081.94	45.0168	40.6553	167.147	130.051	209.851	189.55	226.838	259.5	194.024	327.641	115.12
															1.5	1439.25	19.5	63.112	15.992	0	1.32523	80.4292		78.469	19.8833	0	1.64769	100	0.0284975	0.231317	0.397974	0.24899	0.156387	0.0985705	0.0623259		256.977	4062.32	44.9739	40.6774	167.377	130.242	209.782	189.653	226.131	259.329	192.552	326.948	113.435
															1.5	1439.97	19.6	63.136	15.868	0	1.32523	80.3292		78.5965	19.7537	0	1.64975	100	0.0284012	0.230584	0.396675	0.248139	0.15583	0.0982071	0.0620891		247.27	4042.86	44.9309	40.6991	167.609	130.433	209.714	189.756	225.422	259.156	191.084	326.255	111.766
															1.5	1440.68	19.7	63.16	15.744	0	1.32523	80.2292		78.7244	19.6238	0	1.6518	100	0.0283047	0.229849	0.395374	0.247285	0.155272	0.0978427	0.0618517		237.888	4023.55	44.8877	40.7204	167.842	130.623	209.645	189.857	224.713	258.981	189.62	325.561	110.114
															1.5	1441.4	19.8	63.184	15.62	0	1.32523	80.1292		78.8526	19.4935	0	1.65386	100	0.028208	0.229112	0.394069	0.24643	0.154712	0.0974775	0.0616137		228.821	4004.38	44.8443	40.7412	168.076	130.812	209.575	189.956	224.002	258.805	188.16	324.867	108.478
															1.5	1442.11	19.9	63.208	15.496	0	1.32523	80.0292		78.9811	19.3629	0	1.65593	100	0.028111	0.228373	0.392761	0.245572	0.154151	0.0971113	0.0613751		220.059	3985.36	44.8009	40.7616	168.312	131	209.506	190.055	223.291	258.626	186.704	324.173	106.858
															1.5	1442.83	20	63.232	15.372	0	1.32523	79.9292		79.11	19.232	0	1.658	100	0.0280137	0.227632	0.39145	0.244712	0.153589	0.0967442	0.0611359		211.594	3966.49	44.7572	40.7816	168.549	131.188	209.436	190.152	222.578	258.446	185.252	323.478	105.254
															1.5	1443.54	20.1	63.256	15.248	0	1.32523	79.8292		79.2391	19.1008	0	1.66008	100	0.0279163	0.22689	0.390135	0.24385	0.153025	0.0963762	0.0608961		203.417	3947.77	44.7135	40.8012	168.788	131.375	209.365	190.247	221.863	258.264	183.804	322.783	103.666
															1.5	1444.25	20.2	63.28	15.124	0	1.32523	79.7292		79.3686	18.9692	0	1.66216	100	0.0278186	0.226145	0.388817	0.242986	0.15246	0.0960073	0.0606557		195.519	3929.2	44.6695	40.8203	169.028	131.561	209.295	190.341	221.148	258.08	182.361	322.088	102.094
															1.5	1444.97	20.3	63.304	15	0	1.32523	79.6292		79.4984	18.8373	0	1.66425	100	0.0277206	0.225399	0.387496	0.24212	0.151893	0.0956375	0.0604147		187.893	3910.77	44.6254	40.8391	169.27	131.747	209.224	190.434	220.431	257.895	180.921	321.393	100.538
															1.5	1445.68	20.4	63.328	14.876	0	1.32523	79.5292		79.6286	18.7051	0	1.66634	100	0.0276224	0.224651	0.386171	0.241251	0.151325	0.0952667	0.0601731		180.53	3892.48	44.5812	40.8574	169.513	131.932	209.153	190.526	219.713	257.707	179.485	320.697	98.9979
															1.5	1446.4	20.5	63.352	14.752	0	1.32523	79.4292		79.7591	18.5725	0	1.66844	100	0.0275239	0.223901	0.384844	0.240381	0.150756	0.094895	0.0599309		173.421	3874.34	44.5368	40.8754	169.757	132.117	209.081	190.617	218.994	257.519	178.053	320.001	97.4731
															1.5	1447.11	20.6	63.376	14.628	0	1.32523	79.3292		79.8898	18.4396	0	1.67054	100	0.0274252	0.223149	0.383512	0.239508	0.150185	0.0945223	0.0596881		166.561	3856.34	44.4922	40.8929	170.003	132.301	209.009	190.706	218.274	257.328	176.626	319.305	95.9639
															1.5	1447.83	20.7	63.4	14.504	0	1.32523	79.2292		80.021	18.3064	0	1.67265	100	0.0273263	0.222395	0.382178	0.238633	0.149612	0.0941487	0.0594447		159.941	3838.48	44.4475	40.9101	170.251	132.484	208.937	190.794	217.552	257.136	175.203	318.609	94.4702
															1.5	1448.54	20.8	63.424	14.38	0	1.32523	79.1292		80.1524	18.1728	0	1.67476	100	0.0272271	0.22164	0.38084	0.237756	0.149039	0.0937742	0.0592006		153.553	3820.77	44.4026	40.9269	170.5	132.667	208.865	190.881	216.829	256.942	173.783	317.913	92.992
															1.5	1449.25	20.9	63.448	14.256	0	1.32523	79.0292		80.2842	18.0389	0	1.67688	100	0.0271276	0.220882	0.379499	0.236876	0.148463	0.0933987	0.0589559		147.391	3803.19	44.3575	40.9433	170.751	132.849	208.792	190.967	216.105	256.747	172.368	317.216	91.5291
															1.5	1449.97	21	63.472	14.132	0	1.32523	78.9292		80.4163	17.9046	0	1.67901	100	0.0270279	0.220122	0.378154	0.235994	0.147887	0.0930223	0.0587106		141.447	3785.76	44.3123	40.9593	171.003	133.031	208.719	191.051	215.38	256.55	170.957	316.52	90.0814
															1.5	1450.68	21.1	63.496	14.008	0	1.32523	78.8292		80.5488	17.7701	0	1.68114	100	0.0269279	0.219361	0.376806	0.23511	0.147308	0.0926449	0.0584647		135.716	3768.46	44.2669	40.975	171.257	133.212	208.645	191.135	214.653	256.351	169.55	315.823	88.649
															1.5	1451.4	21.2	63.52	13.884	0	1.32523	78.7292		80.6816	17.6351	0	1.68327	100	0.0268277	0.218598	0.375454	0.234224	0.146729	0.0922665	0.0582182		130.19	3751.29	44.2213	40.9903	171.513	133.393	208.571	191.217	213.925	256.151	168.147	315.127	87.2317
															1.5	1452.11	21.3	63.544	13.76	0	1.32523	78.6292		80.8147	17.4999	0	1.68541	100	0.0267273	0.217832	0.374099	0.233336	0.146148	0.0918872	0.057971		124.863	3734.27	44.1756	41.0053	171.77	133.573	208.497	191.298	213.196	255.949	166.749	314.43	85.8294
															1.5	1452.83	21.4	63.568	13.636	0	1.32523	78.5292		80.9482	17.3642	0	1.68756	100	0.0266265	0.217065	0.372741	0.232445	0.145565	0.0915069	0.0577232		119.729	3717.38	44.1297	41.0199	172.029	133.752	208.423	191.378	212.465	255.746	165.354	313.734	84.4421
															1.5	1453.54	21.5	63.592	13.512	0	1.32523	78.4292		81.082	17.2283	0	1.68971	100	0.0265256	0.216296	0.371379	0.231552	0.144981	0.0911257	0.0574748		114.782	3700.62	44.0836	41.0341	172.289	133.932	208.348	191.457	211.733	255.542	163.964	313.037	83.0697
															1.5	1454.25	21.6	63.616	13.388	0	1.32523	78.3292		81.2162	17.092	0	1.69187	100	0.0264243	0.215525	0.370013	0.230657	0.144395	0.0907435	0.0572258		110.016	3684	44.0374	41.048	172.551	134.111	208.273	191.535	210.999	255.335	162.578	312.34	81.7121
															1.5	1454.97	21.7	63.64	13.264	0	1.32523	78.2292		81.3507	16.9553	0	1.69403	100	0.0263228	0.214751	0.368645	0.229759	0.143808	0.0903603	0.0569761		105.424	3667.51	43.991	41.0616	172.815	134.289	208.197	191.612	210.265	255.128	161.196	311.644	80.3692
															1.5	1455.68	21.8	63.664	13.14	0	1.32523	78.1292		81.4855	16.8183	0	1.6962	100	0.0262211	0.213976	0.367272	0.228859	0.14322	0.0899761	0.0567257		101.003	3651.15	43.9444	41.0748	173.081	134.467	208.121	191.687	209.529	254.918	159.818	310.947	79.0409
															1.5	1456.4	21.9	63.688	13.016	0	1.32523	78.0292		81.6207	16.6809	0	1.69837	100	0.026119	0.213199	0.365896	0.227957	0.14263	0.0895909	0.0564748		96.745	3634.92	43.8976	41.0877	173.348	134.644	208.045	191.762	208.791	254.708	158.445	310.251	77.7272
															1.5	1457.11	22	63.712	12.892	0	1.32523	77.9292		81.7562	16.5432	0	1.70055	100	0.0260168	0.21242	0.364517	0.227053	0.142038	0.0892048	0.0562231		92.6461	3618.82	43.8507	41.1003	173.617	134.822	207.968	191.836	208.052	254.496	157.075	309.555	76.4281
															1.5	1457.83	22.1	63.736	12.768	0	1.32523	77.8292		81.8921	16.4051	0	1.70274	100	0.0259142	0.211639	0.363134	0.226146	0.141445	0.0888176	0.0559709		88.7009	3602.84	43.8035	41.1125	173.888	134.998	207.891	191.908	207.312	254.282	155.71	308.859	75.1433
															1.5	1458.54	22.2	63.76	12.644	0	1.32523	77.7292		82.0283	16.2667	0	1.70493	100	0.0258114	0.210856	0.361747	0.225237	0.14085	0.0884295	0.055718		84.9043	3587	43.7562	41.1244	174.161	135.175	207.814	191.98	206.57	254.067	154.35	308.163	73.8729
															1.5	1459.25	22.3	63.784	12.52	0	1.32523	77.6292		82.1649	16.1279	0	1.70713	100	0.0257083	0.21007	0.360357	0.224325	0.140254	0.0880403	0.0554644		81.2516	3571.28	43.7087	41.136	174.436	135.351	207.736	192.051	205.827	253.851	152.993	307.467	72.6167
															1.5	1459.97	22.4	63.808	12.396	0	1.32523	77.5292		82.3019	15.9888	0	1.70933	100	0.025605	0.209283	0.358964	0.223411	0.139656	0.0876502	0.0552102		77.7378	3555.68	43.661	41.1473	174.712	135.526	207.658	192.12	205.083	253.633	151.641	306.771	71.3747
															1.5	1460.68	22.5	63.832	12.272	0	1.32523	77.4292		82.4392	15.8493	0	1.71153	100	0.0255014	0.208494	0.357566	0.222495	0.139057	0.087259	0.0549553		74.3586	3540.21	43.6131	41.1582	174.99	135.702	207.579	192.189	204.337	253.414	150.293	306.076	70.1468
															1.5	1461.4	22.6	63.856	12.148	0	1.32523	77.3292		82.5768	15.7095	0	1.71375	100	0.0253975	0.207703	0.356165	0.221577	0.138456	0.0868669	0.0546998		71.1093	3524.86	43.5651	41.1689	175.271	135.877	207.5	192.257	203.589	253.194	148.949	305.381	68.933
															1.5	1462.11	22.7	63.88	12.024	0	1.32523	77.2292		82.7148	15.5692	0	1.71597	100	0.0252934	0.206909	0.354761	0.220656	0.137854	0.0864737	0.0544436		67.9857	3509.63	43.5168	41.1792	175.553	136.052	207.421	192.323	202.84	252.972	147.61	304.686	67.7331
															1.5	1462.83	22.8	63.904	11.9	0	1.32523	77.1292		82.8532	15.4287	0	1.71819	100	0.025189	0.206114	0.353353	0.219732	0.13725	0.0860795	0.0541867		64.9835	3494.52	43.4684	41.1893	175.837	136.226	207.341	192.389	202.09	252.749	146.275	303.991	66.547
															1.5	1463.54	22.9	63.928	11.776	0	1.32523	77.0292		82.9919	15.2877	0	1.72042	100	0.0250843	0.205316	0.351941	0.218807	0.136645	0.0856843	0.0539292		62.0986	3479.53	43.4197	41.199	176.123	136.4	207.261	192.454	201.338	252.524	144.944	303.296	65.3748
															1.5	1464.25	23	63.952	11.652	0	1.32523	76.9292		83.131	15.1464	0	1.72266	100	0.0249793	0.204517	0.350525	0.217879	0.136038	0.085288	0.053671		59.3271	3464.66	43.3709	41.2084	176.411	136.574	207.18	192.518	200.585	252.298	143.618	302.602	64.2162
															1.5	1464.97	23.1	63.976	11.528	0	1.32523	76.8292		83.2704	15.0047	0	1.7249	100	0.0248741	0.203715	0.349106	0.216948	0.135429	0.0848908	0.0534121		56.6651	3449.91	43.3218	41.2176	176.701	136.748	207.099	192.581	199.83	252.071	142.296	301.908	63.0713
															1.5	1465.68	23.2	64	11.404	0	1.32523	76.7292		83.4102	14.8627	0	1.72715	100	0.0247686	0.202912	0.347683	0.216015	0.134819	0.0844924	0.0531526		54.1087	3435.27	43.2726	41.2264	176.993	136.922	207.018	192.644	199.074	251.843	140.978	301.214	61.94
															1.5	1466.4	23.3	64.024	11.28	0	1.32523	76.6292		83.5504	14.7202	0	1.7294	100	0.0246628	0.202106	0.346257	0.21508	0.134207	0.0840931	0.0528923		51.6545	3420.75	43.2231	41.235	177.287	137.095	206.936	192.705	198.316	251.613	139.665	300.521	60.8221
															1.5	1467.11	23.4	64.048	11.156	0	1.32523	76.5292		83.6909	14.5774	0	1.73166	100	0.0245568	0.201298	0.344826	0.214142	0.133593	0.0836927	0.0526314		49.2988	3406.34	43.1735	41.2433	177.584	137.268	206.854	192.765	197.557	251.382	138.356	299.828	59.7176
															1.5	1467.83	23.5	64.072	11.032	0	1.32523	76.4292		83.8318	14.4343	0	1.73393	100	0.0244504	0.200488	0.343392	0.213201	0.132978	0.0832912	0.0523698		47.0381	3392.05	43.1236	41.2513	177.882	137.441	206.771	192.825	196.796	251.15	137.051	299.135	58.6265
															1.5	1468.54	23.6	64.096	10.908	0	1.32523	76.3292		83.9731	14.2907	0	1.7362	100	0.0243438	0.199676	0.341954	0.212259	0.132362	0.0828887	0.0521076		44.8693	3377.86	43.0736	41.259	178.183	137.613	206.688	192.884	196.033	250.916	135.751	298.443	57.5486
															1.5	1469.25	23.7	64.12	10.784	0	1.32523	76.2292		84.1147	14.1468	0	1.73848	100	0.0242369	0.198862	0.340513	0.211313	0.131743	0.0824852	0.0518446		42.7889	3363.79	43.0233	41.2665	178.486	137.786	206.604	192.942	195.269	250.681	134.455	297.751	56.4838
															1.5	1469.97	23.8	64.144	10.66	0	1.32523	76.1292		84.2567	14.0025	0	1.74076	100	0.0241298	0.198045	0.339067	0.210366	0.131124	0.0820806	0.051581		40.794	3349.83	42.9728	41.2736	178.79	137.958	206.52	192.999	194.504	250.445	133.164	297.06	55.4321
															1.5	1470.68	23.9	64.168	10.536	0	1.32523	76.0292		84.3991	13.8578	0	1.74305	100	0.0240223	0.197227	0.337618	0.209415	0.130502	0.0816749	0.0513166		38.8813	3335.98	42.9221	41.2805	179.098	138.13	206.436	193.055	193.736	250.208	131.877	296.368	54.3935
															1.5	1471.4	24	64.192	10.412	0	1.32523	75.9292		84.5419	13.7128	0	1.74535	100	0.0239146	0.196406	0.336165	0.208463	0.129879	0.0812681	0.0510516		37.0481	3322.23	42.8712	41.2872	179.407	138.302	206.351	193.11	192.967	249.97	130.595	295.678	53.3677
															1.5	1472.11	24.1	64.216	10.288	0	1.32523	75.8292		84.685	13.5673	0	1.74765	100	0.0238066	0.195583	0.334708	0.207508	0.129254	0.0808603	0.0507858		35.2914	3308.59	42.82	41.2935	179.719	138.474	206.266	193.165	192.197	249.73	129.317	294.987	52.3549
															1.5	1472.83	24.2	64.24	10.164	0	1.32523	75.7292		84.8285	13.4215	0	1.74996	100	0.0236983	0.194758	0.333248	0.20655	0.128628	0.0804514	0.0505194		33.6084	3295.06	42.7687	41.2996	180.033	138.646	206.18	193.219	191.425	249.489	128.044	294.298	51.3548
															1.5	1473.54	24.3	64.264	10.04	0	1.32523	75.6292		84.9724	13.2753	0	1.75227	100	0.0235897	0.193931	0.331783	0.205589	0.128	0.0800414	0.0502522		31.9965	3281.63	42.7171	41.3055	180.349	138.817	206.094	193.272	190.651	249.247	126.775	293.608	50.3673
															1.5	1474.25	24.4	64.288	9.916	0	1.32523	75.5292		85.1167	13.1287	0	1.75459	100	0.0234808	0.193101	0.330315	0.204627	0.12737	0.0796304	0.0499844		30.453	3268.31	42.6653	41.311	180.668	138.989	206.007	193.324	189.875	249.004	125.51	292.919	49.3925
															1.5	1474.97	24.5	64.312	9.792	0	1.32523	75.4292		85.2614	12.9817	0	1.75692	100	0.0233716	0.19227	0.328842	0.203661	0.126738	0.0792182	0.0497158		28.9755	3255.08	42.6132	41.3163	180.99	139.16	205.919	193.375	189.098	248.759	124.25	292.231	48.4303
															1.5	1475.68	24.6	64.336	9.668	0	1.32523	75.3292		85.4064	12.8343	0	1.75925	100	0.0232622	0.191436	0.327366	0.202693	0.126105	0.078805	0.0494465		27.5614	3241.96	42.561	41.3214	181.313	139.332	205.832	193.426	188.319	248.513	122.995	291.543	47.4804
															1.5	1476.4	24.7	64.36	9.544	0	1.32523	75.2292		85.5519	12.6866	0	1.76159	100	0.0231524	0.1906	0.325886	0.201723	0.12547	0.0783906	0.0491766		26.2085	3228.94	42.5085	41.3262	181.639	139.503	205.743	193.476	187.539	248.266	121.744	290.855	46.543
															1.5	1477.11	24.8	64.384	9.42	0	1.32523	75.1292		85.6977	12.5384	0	1.76393	100	0.0230424	0.189762	0.324402	0.20075	0.124834	0.0779752	0.0489058		24.9143	3216.03	42.4558	41.3308	181.968	139.674	205.655	193.525	186.757	248.018	120.498	290.168	45.6179
															1.5	1477.83	24.9	64.408	9.296	0	1.32523	75.0292		85.8439	12.3898	0	1.76628	100	0.022932	0.188921	0.322914	0.199774	0.124196	0.0775586	0.0486344		23.6768	3203.2	42.4028	41.3351	182.299	139.845	205.566	193.573	185.972	247.769	119.256	289.482	44.705
															1.5	1478.54	25	64.432	9.172	0	1.32523	74.9292		85.9905	12.2409	0	1.76864	100	0.0228214	0.188078	0.321422	0.198796	0.123556	0.0771409	0.0483623		22.4937	3190.48	42.3496	41.3391	182.633	140.017	205.476	193.621	185.187	247.519	118.019	288.796	43.8042
															1.5	1479.25	25.1	64.456	9.048	0	1.32523	74.8292		86.1375	12.0915	0	1.771	100	0.0227105	0.187233	0.319926	0.197815	0.122914	0.0767221	0.0480894		21.3629	3177.86	42.2961	41.3429	182.97	140.188	205.385	193.668	184.399	247.267	116.787	288.111	42.9155
															1.5	1479.97	25.2	64.48	8.924	0	1.32523	74.7292		86.2848	11.9418	0	1.77337	100	0.0225993	0.186386	0.318426	0.196831	0.122271	0.0763022	0.0478158		20.2825	3165.33	42.2424	41.3465	183.309	140.359	205.295	193.714	183.61	247.015	115.559	287.426	42.0387
															1.5	1480.68	25.3	64.504	8.8	0	1.32523	74.6292		86.4326	11.7916	0	1.77575	100	0.0224878	0.185537	0.316922	0.195845	0.121626	0.0758812	0.0475414		19.2505	3152.89	42.1885	41.3498	183.651	140.53	205.203	193.759	182.819	246.761	114.335	286.742	41.1739
															1.5	1481.4	25.4	64.528	8.676	0	1.32523	74.5292		86.5808	11.6411	0	1.77813	100	0.0223759	0.184685	0.315414	0.194856	0.120979	0.075459	0.0472663		18.265	3140.55	42.1343	41.3529	183.995	140.701	205.111	193.804	182.026	246.506	113.117	286.058	40.3209
															1.5	1482.11	25.5	64.552	8.552	0	1.32523	74.4292		86.7294	11.4901	0	1.78052	100	0.0222638	0.183831	0.313902	0.193865	0.120331	0.0750357	0.0469905		17.3241	3128.3	42.0799	41.3558	184.342	140.872	205.019	193.848	181.231	246.25	111.903	285.375	39.4796
															1.5	1482.83	25.6	64.576	8.428	0	1.32523	74.3292		86.8783	11.3387	0	1.78292	100	0.0221514	0.182974	0.312385	0.192871	0.11968	0.0746113	0.0467139		16.4262	3116.15	42.0252	41.3584	184.693	141.043	204.926	193.891	180.434	245.993	110.693	284.693	38.65
															1.5	1483.54	25.7	64.6	8.304	0	1.32523	74.2292		87.0277	11.187	0	1.78532	100	0.0220387	0.182116	0.310865	0.191874	0.119028	0.0741857	0.0464366		15.5696	3104.08	41.9702	41.3608	185.046	141.215	204.833	193.934	179.635	245.735	109.489	284.011	37.832
															1.5	1484.25	25.8	64.624	8.18	0	1.32523	74.1292		87.1775	11.0348	0	1.78773	100	0.0219256	0.181255	0.309341	0.190874	0.118375	0.073759	0.0461586		14.7525	3092.11	41.915	41.3629	185.402	141.386	204.738	193.976	178.835	245.476	108.289	283.33	37.0255
															1.5	1484.97	25.9	64.648	8.056	0	1.32523	74.0292		87.3277	10.8822	0	1.79014	100	0.0218123	0.180391	0.307812	0.189872	0.117719	0.0733311	0.0458798		13.9733	3080.22	41.8595	41.3648	185.76	141.557	204.644	194.017	178.033	245.215	107.094	282.65	36.2305
															1.5	1485.68	26	64.672	7.932	0	1.32523	73.9292		87.4783	10.7292	0	1.79256	100	0.0216987	0.179526	0.30628	0.188867	0.117062	0.0729021	0.0456002		13.2307	3068.43	41.8038	41.3665	186.122	141.729	204.549	194.057	177.228	244.954	105.903	281.97	35.4468
															1.5	1486.4	26.1	64.696	7.808	0	1.32523	73.8292		87.6293	10.5758	0	1.79499	100	0.0215847	0.178658	0.304743	0.187859	0.116403	0.0724719	0.0453199		12.523	3056.72	41.7478	41.368	186.487	141.9	204.453	194.097	176.422	244.691	104.717	281.291	34.6743
															1.5	1487.11	26.2	64.72	7.684	0	1.32523	73.7292		87.7807	10.4219	0	1.79743	100	0.0214705	0.177787	0.303202	0.186849	0.115742	0.0720405	0.0450388		11.8488	3045.1	41.6915	41.3692	186.855	142.072	204.356	194.136	175.614	244.428	103.536	280.612	33.9131
															1.5	1487.83	26.3	64.744	7.56	0	1.32523	73.6292		87.9325	10.2677	0	1.79987	100	0.0213559	0.176914	0.301657	0.185836	0.115079	0.071608	0.0447569		11.2068	3033.56	41.6349	41.3702	187.226	142.243	204.259	194.175	174.804	244.163	102.36	279.935	33.1629
															1.5	1488.54	26.4	64.768	7.436	0	1.32523	73.5292		88.0847	10.113	0	1.80231	100	0.021241	0.176039	0.300107	0.18482	0.114415	0.0711742	0.0444743		10.5957	3022.11	41.5781	41.371	187.6	142.415	204.162	194.213	173.992	243.897	101.189	279.258	32.4238
															1.5	1489.25	26.5	64.792	7.312	0	1.32523	73.4292		88.2373	9.95789	0	1.80477	100	0.0211258	0.175162	0.298554	0.183801	0.113748	0.0707393	0.0441909		10.014	3010.74	41.521	41.3716	187.978	142.587	204.063	194.25	173.177	243.63	100.022	278.581	31.6957
															1.5	1489.97	26.6	64.816	7.188	0	1.32523	73.3292		88.3904	9.80237	0	1.80723	100	0.0210103	0.174282	0.296996	0.18278	0.11308	0.0703033	0.0439068		9.46066	2999.46	41.4636	41.3719	188.358	142.759	203.965	194.286	172.361	243.362	98.8605	277.906	30.9784
															1.5	1490.68	26.7	64.84	7.064	0	1.32523	73.2292		88.5439	9.64642	0	1.8097	100	0.0208945	0.1734	0.295434	0.181756	0.11241	0.069866	0.0436219		8.9344	2988.26	41.4059	41.3721	188.742	142.931	203.865	194.322	171.543	243.093	97.7035	277.231	30.2719
															1.5	1491.4	26.8	64.864	6.94	0	1.32523	73.1292		88.6978	9.49005	0	1.81217	100	0.0207784	0.172515	0.293868	0.180729	0.111739	0.0694275	0.0433361		8.43409	2977.14	41.3479	41.372	189.129	143.104	203.765	194.358	170.723	242.823	96.5514	276.557	29.5762
															1.5	1492.11	26.9	64.888	6.816	0	1.32523	73.0292		88.8521	9.33325	0	1.81465	100	0.0206619	0.171628	0.292297	0.179699	0.111065	0.0689878	0.0430496		7.9586	2966.1	41.2896	41.3717	189.52	143.276	203.664	194.392	169.9	242.552	95.4042	275.883	28.891
															1.5	1492.83	27	64.912	6.692	0	1.32523	72.9292		89.0068	9.17602	0	1.81714	100	0.0205451	0.170738	0.290722	0.178666	0.11039	0.068547	0.0427624		7.50688	2955.15	41.231	41.3711	189.914	143.449	203.563	194.426	169.076	242.28	94.2619	275.21	28.2165
															1.5	1493.54	27.1	64.936	6.568	0	1.32523	72.8292		89.162	9.01836	0	1.81964	100	0.020428	0.169846	0.289143	0.177631	0.109712	0.0681049	0.0424743		7.07787	2944.27	41.1722	41.3704	190.312	143.622	203.461	194.459	168.249	242.007	93.1245	274.539	27.5524
															1.5	1494.25	27.2	64.96	6.444	0	1.32523	72.7292		89.3176	8.86026	0	1.82214	100	0.0203106	0.168952	0.287559	0.176592	0.109033	0.0676616	0.0421854		6.6706	2933.47	41.113	41.3695	190.713	143.795	203.358	194.492	167.42	241.733	91.992	273.867	26.8987
															1.5	1494.97	27.3	64.984	6.32	0	1.32523	72.6292		89.4736	8.70173	0	1.82465	100	0.0201929	0.168055	0.285971	0.175551	0.108352	0.067217	0.0418958		6.2841	2922.75	41.0535	41.3683	191.118	143.968	203.254	194.524	166.589	241.457	90.8644	273.197	26.2553
															1.5	1495.68	27.4	65.008	6.196	0	1.32523	72.5292		89.6301	8.54276	0	1.82716	100	0.0200748	0.167155	0.284379	0.174507	0.107669	0.0667713	0.0416053		5.91746	2912.1	40.9937	41.3669	191.527	144.142	203.15	194.556	165.756	241.181	89.7418	272.528	25.6222
															1.5	1496.4	27.5	65.032	6.072	0	1.32523	72.4292		89.787	8.38336	0	1.82969	100	0.0199564	0.166253	0.282782	0.17346	0.106985	0.0663243	0.0413141		5.56977	2901.53	40.9336	41.3654	191.939	144.316	203.045	194.587	164.92	240.904	88.6242	271.859	24.9992
															1.5	1497.11	27.6	65.056	5.948	0	1.32523	72.3292		89.9443	8.22351	0	1.83222	100	0.0198377	0.165349	0.281181	0.17241	0.106298	0.0658761	0.041022		5.2402	2891.04	40.8731	41.3636	192.356	144.49	202.94	194.617	164.082	240.625	87.5115	271.191	24.3863
															1.5	1497.83	27.7	65.08	5.824	0	1.32523	72.2292		90.102	8.06322	0	1.83475	100	0.0197187	0.164442	0.279576	0.171357	0.105609	0.0654266	0.0407291		4.92791	2880.62	40.8124	41.3616	192.776	144.664	202.833	194.647	163.242	240.346	86.4039	270.524	23.7834
															1.5	1498.54	27.8	65.104	5.7	0	1.32523	72.1292		90.2602	7.90248	0	1.8373	100	0.0195993	0.163533	0.277966	0.170302	0.104919	0.0649759	0.0404355		4.63213	2870.27	40.7513	41.3594	193.2	144.839	202.726	194.676	162.4	240.066	85.3013	269.857	23.1904
															1.5	1499.25	27.9	65.128	5.576	0	1.32523	72.0292		90.4189	7.7413	0	1.83985	100	0.0194796	0.162621	0.276351	0.169243	0.104226	0.064524	0.040141		4.35209	2860	40.6899	41.357	193.628	145.014	202.618	194.704	161.555	239.784	84.2038	269.192	22.6073
															1.5	1499.97	28	65.152	5.452	0	1.32523	71.9292		90.5779	7.57967	0	1.84241	100	0.0193595	0.161706	0.274732	0.168182	0.103532	0.0640708	0.0398456		4.08706	2849.8	40.6281	41.3544	194.06	145.189	202.51	194.732	160.708	239.502	83.1113	268.527	22.0339
															1.5	1500.68	28.1	65.176	5.328	0	1.32523	71.8292		90.7374	7.41759	0	1.84497	100	0.0192391	0.160789	0.273109	0.167117	0.102836	0.0636163	0.0395495		3.83634	2839.67	40.566	41.3516	194.496	145.364	202.4	194.759	159.859	239.218	82.0239	267.864	21.4702
															1.5	1501.4	28.2	65.2	5.204	0	1.32523	71.7292		90.8974	7.25506	0	1.84754	100	0.0191184	0.15987	0.271481	0.16605	0.102138	0.0631606	0.0392525		3.59926	2829.62	40.5036	41.3486	194.936	145.54	202.29	194.786	159.007	238.934	80.9416	267.201	20.9161
															1.5	1502.11	28.3	65.224	5.08	0	1.32523	71.6292		91.0578	7.09208	0	1.85012	100	0.0189974	0.158948	0.269848	0.164979	0.101437	0.0627035	0.0389548		3.37517	2819.63	40.4408	41.3454	195.381	145.716	202.179	194.812	158.153	238.649	79.8644	266.539	20.3715
															1.5	1502.83	28.4	65.248	4.956	0	1.32523	71.5292		91.2187	6.92864	0	1.85271	100	0.018876	0.158023	0.268211	0.163906	0.100735	0.0622452	0.0386561		3.16346	2809.71	40.3776	41.342	195.83	145.893	202.068	194.838	157.296	238.362	78.7924	265.878	19.8364
															1.5	1503.54	28.5	65.272	4.832	0	1.32523	71.4292		91.38	6.76474	0	1.8553	100	0.0187543	0.157096	0.266569	0.162829	0.100031	0.0617857	0.0383567		2.96352	2799.86	40.3141	41.3384	196.284	146.069	201.955	194.863	156.437	238.075	77.7256	265.218	19.3106
															1.5	1504.25	28.6	65.296	4.708	0	1.32523	71.3292		91.5417	6.60038	0	1.8579	100	0.0186322	0.156166	0.264923	0.16175	0.0993251	0.0613248	0.0380564		2.7748	2790.08	40.2502	41.3345	196.742	146.247	201.842	194.887	155.575	237.786	76.6639	264.558	18.7941
															1.5	1504.97	28.7	65.32	4.584	0	1.32523	71.2292		91.7039	6.43556	0	1.86051	100	0.0185098	0.155233	0.263272	0.160667	0.0986171	0.0608626	0.0377552		2.59673	2780.37	40.186	41.3305	197.204	146.424	201.727	194.911	154.711	237.497	75.6074	263.9	18.2868
															1.5	1505.68	28.8	65.344	4.46	0	1.32523	71.1292		91.8666	6.27028	0	1.86313	100	0.018387	0.154298	0.261616	0.159582	0.0979071	0.0603992	0.0374532		2.4288	2770.73	40.1214	41.3263	197.672	146.602	201.612	194.934	153.844	237.206	74.5562	263.243	17.7887
															1.5	1506.4	28.9	65.368	4.336	0	1.32523	71.0292		92.0297	6.10453	0	1.86575	100	0.0182639	0.15336	0.259956	0.158493	0.097195	0.0599344	0.0371504		2.27051	2761.15	40.0564	41.322	198.144	146.78	201.496	194.957	152.974	236.915	73.5102	262.586	17.2995
															1.5	1507.11	29	65.392	4.212	0	1.32523	70.9292		92.1933	5.93831	0	1.86838	100	0.0181405	0.15242	0.258291	0.157401	0.096481	0.0594684	0.0368467		2.12137	2751.63	39.991	41.3174	198.621	146.959	201.379	194.979	152.102	236.622	72.4694	261.931	16.8194
															1.5	1507.83	29.1	65.416	4.088	0	1.32523	70.8292		92.3574	5.77163	0	1.87102	100	0.0180167	0.151477	0.256621	0.156307	0.095765	0.059001	0.0365421		1.98092	2742.18	39.9253	41.3126	199.103	147.138	201.262	195.001	151.228	236.329	71.434	261.276	16.3481
															1.5	1508.54	29.2	65.44	3.964	0	1.32523	70.7292		92.5219	5.60447	0	1.87366	100	0.0178925	0.150531	0.254947	0.155209	0.0950469	0.0585323	0.0362367		1.84872	2732.8	39.8591	41.3076	199.589	147.318	201.143	195.022	150.35	236.034	70.4039	260.622	15.8856
															1.5	1509.25	29.3	65.464	3.84	0	1.32523	70.6292		92.6868	5.43684	0	1.87632	100	0.017768	0.149583	0.253268	0.154108	0.0943268	0.0580622	0.0359304		1.72435	2723.48	39.7926	41.3024	200.081	147.498	201.023	195.042	149.47	235.739	69.3791	259.97	15.4318
															1.5	1509.97	29.4	65.488	3.716	0	1.32523	70.5292		92.8523	5.26874	0	1.87898	100	0.0176432	0.148632	0.251584	0.153004	0.0936046	0.0575908	0.0356233		1.60741	2714.22	39.7256	41.2971	200.579	147.679	200.903	195.062	148.587	235.443	68.3597	259.318	14.9866
															1.5	1510.68	29.5	65.512	3.592	0	1.32523	70.4292		93.0182	5.10016	0	1.88164	100	0.017518	0.147678	0.249896	0.151897	0.0928804	0.0571181	0.0353153		1.4975	2705.02	39.6583	41.2915	201.081	147.86	200.781	195.081	147.701	235.145	67.3456	258.667	14.5501
															1.5	1511.4	29.6	65.536	3.468	0	1.32523	70.3292		93.1846	4.93109	0	1.88432	100	0.0173924	0.146721	0.248202	0.150786	0.0921541	0.0566441	0.0350064		1.39426	2695.89	39.5905	41.2858	201.589	148.041	200.659	195.1	146.813	234.847	66.3369	258.017	14.1219
															1.5	1512.11	29.7	65.56	3.344	0	1.32523	70.2292		93.3514	4.76155	0	1.887	100	0.0172665	0.145762	0.246504	0.149673	0.0914258	0.0561687	0.0346966		1.29734	2686.82	39.5223	41.2798	202.102	148.223	200.535	195.119	145.921	234.547	65.3337	257.369	13.7022
															1.5	1512.83	29.8	65.584	3.22	0	1.32523	70.1292		93.5188	4.59152	0	1.88969	100	0.0171402	0.1448	0.244801	0.148556	0.0906954	0.0556919	0.0343859		1.2064	2677.8	39.4537	41.2737	202.621	148.406	200.411	195.136	145.027	234.247	64.3359	256.721	13.2908
															1.5	1513.54	29.9	65.608	3.096	0	1.32523	70.0292		93.6866	4.42101	0	1.89239	100	0.0170136	0.143836	0.243093	0.147436	0.0899629	0.0552138	0.0340744		1.12112	2668.85	39.3846	41.2674	203.146	148.589	200.285	195.153	144.13	233.945	63.3436	256.074	12.8877
															1.5	1514.25	30	65.632	2.972	0	1.32523	69.9292		93.8549	4.25001	0	1.8951	100	0.0168866	0.142868	0.24138	0.146313	0.0892283	0.0547343	0.0337619		1.0412	2659.96	39.3151	41.2609	203.677	148.772	200.158	195.17	143.229	233.643	62.3568	255.428	12.4927
															1.5	1514.97	30.1	65.656	2.848	0	1.32523	69.8292		94.0237	4.07852	0	1.89781	100	0.0167592	0.141898	0.239662	0.145187	0.0884916	0.0542535	0.0334486		0.966326	2651.13	39.2452	41.2542	204.213	148.957	200.031	195.186	142.326	233.34	61.3755	254.784	12.1057
															1.5	1515.68	30.2	65.68	2.724	0	1.32523	69.7292		94.1929	3.90654	0	1.90053	100	0.0166315	0.140925	0.23794	0.144057	0.0877528	0.0537712	0.0331344		0.896237	2642.35	39.1748	41.2473	204.756	149.141	199.902	195.202	141.42	233.035	60.3998	254.14	11.7268
															1.5	1516.4	30.3	65.704	2.6	0	1.32523	69.6292		94.3627	3.73406	0	1.90326	100	0.0165034	0.139949	0.236212	0.142924	0.0870119	0.0532876	0.0328193		0.830662	2633.63	39.1039	41.2402	205.305	149.327	199.772	195.217	140.51	232.73	59.4296	253.497	11.3558
															1.5	1517.11	30.4	65.728	2.476	0	1.32523	69.5292		94.5329	3.56109	0	1.906	100	0.0163749	0.13897	0.234479	0.141788	0.0862688	0.0528026	0.0325032		0.769348	2624.97	39.0326	41.233	205.86	149.513	199.641	195.232	139.597	232.424	58.4651	252.856	10.9926
															1.5	1517.83	30.5	65.752	2.352	0	1.32523	69.4292		94.7036	3.38762	0	1.90875	100	0.0162461	0.137989	0.232742	0.140649	0.0855236	0.0523162	0.0321863		0.712054	2616.37	38.9608	41.2255	206.422	149.699	199.509	195.246	138.682	232.116	57.5061	252.215	10.6371
															1.5	1518.54	30.6	65.776	2.228	0	1.32523	69.3292		94.8748	3.21365	0	1.9115	100	0.0161169	0.137005	0.230999	0.139506	0.0847763	0.0518283	0.0318684		0.658549	2607.82	38.8885	41.2179	206.99	149.887	199.376	195.259	137.763	231.808	56.5528	251.576	10.2893
															1.5	1519.25	30.7	65.8	2.104	0	1.32523	69.2292		95.0466	3.03918	0	1.91426	100	0.0159873	0.136017	0.229251	0.13836	0.0840268	0.0513391	0.0315496		0.608615	2599.33	38.8158	41.21	207.565	150.074	199.241	195.272	136.84	231.499	55.6052	250.938	9.94913
															1.5	1519.97	30.8	65.824	1.98	0	1.32523	69.1292		95.2188	2.8642	0	1.91703	100	0.0158573	0.135027	0.227499	0.137211	0.0832751	0.0508485	0.0312299		0.562045	2590.89	38.7425	41.202	208.147	150.263	199.106	195.285	135.915	231.188	54.6634	250.3	9.61644
															1.5	1520.68	30.9	65.848	1.856	0	1.32523	69.0292		95.3915	2.68872	0	1.91981	100	0.015727	0.134035	0.225741	0.136059	0.0825212	0.0503564	0.0309093		0.51864	2582.51	38.6687	41.1938	208.736	150.452	198.969	195.296	134.986	230.877	53.7272	249.664	9.29117
															1.5	1521.4	31	65.872	1.732	0	1.32523	68.9292		95.5647	2.51272	0	1.92259	100	0.0155963	0.133039	0.223978	0.134903	0.0817652	0.0498629	0.0305877		0.478214	2574.18	38.5945	41.1855	209.332	150.642	198.831	195.308	134.053	230.565	52.7968	249.029	8.97325
															1.5	1522.11	31.1	65.896	1.608	0	1.32523	68.8292		95.7384	2.33622	0	1.92539	100	0.0154652	0.13204	0.22221	0.133743	0.0810069	0.049368	0.0302652		0.440587	2565.9	38.5197	41.1769	209.935	150.833	198.691	195.319	133.117	230.251	51.8722	248.395	8.6626
															1.5	1522.83	31.2	65.92	1.484	0	1.32523	68.7292		95.9126	2.1592	0	1.92819	100	0.0153337	0.131039	0.220437	0.132581	0.0802465	0.0488716	0.0299418		0.405592	2557.68	38.4443	41.1681	210.546	151.024	198.55	195.329	132.178	229.937	50.9534	247.762	8.35912
															1.5	1523.54	31.3	65.944	1.36	0	1.32523	68.6292		96.0873	1.98166	0	1.931	100	0.0152019	0.130034	0.218659	0.131415	0.0794838	0.0483738	0.0296174		0.373066	2549.51	38.3685	41.1592	211.164	151.216	198.408	195.339	131.235	229.622	50.0405	247.131	8.06274
															1.5	1524.25	31.4	65.968	1.236	0	1.32523	68.5292		96.2626	1.80361	0	1.93381	100	0.0150696	0.129027	0.216875	0.130245	0.078719	0.0478745	0.0292921		0.342859	2541.39	38.2921	41.15	211.79	151.409	198.265	195.348	130.288	229.305	49.1334	246.5	7.77339
															1.5	1524.97	31.5	65.992	1.112	0	1.32523	68.4292		96.4383	1.62504	0	1.93664	100	0.014937	0.128017	0.215086	0.129073	0.0779518	0.0473738	0.0289658		0.314826	2533.32	38.2151	41.1407	212.425	151.603	198.12	195.357	129.338	228.988	48.2323	245.871	7.49096
															1.5	1525.68	31.6	66.016	0.988	0	1.32523	68.3292		96.6146	1.44594	0	1.93947	100	0.014804	0.127003	0.213293	0.127896	0.0771825	0.0468716	0.0286386		0.288831	2525.31	38.1376	41.1312	213.067	151.797	197.974	195.365	128.384	228.669	47.3371	245.242	7.2154
															1.5	1526.4	31.7	66.04	0.864	0	1.32523	68.2292		96.7914	1.26632	0	1.94232	100	0.0146706	0.125987	0.211493	0.126717	0.0764108	0.046368	0.0283104		0.264743	2517.34	38.0595	41.1215	213.718	151.993	197.826	195.373	127.426	228.35	46.4479	244.615	6.9466
															1.5	1527.11	31.8	66.064	0.74	0	1.32523	68.1292		96.9687	1.08617	0	1.94517	100	0.0145368	0.124968	0.209689	0.125533	0.0756369	0.0458628	0.0279812		0.242442	2509.43	37.9808	41.1117	214.377	152.189	197.677	195.38	126.465	228.03	45.5647	243.989	6.6845
															1.5	1527.83	31.9	66.088	0.616	0	1.32523	68.0292		97.1465	0.905493	0	1.94803	100	0.0144026	0.123946	0.207879	0.124347	0.0748608	0.0453562	0.0276511		0.221812	2501.56	37.9015	41.1016	215.045	152.386	197.526	195.387	125.499	227.708	44.6876	243.364	6.42901
															1.5	1528.54	32	66.112	0.492	0	1.32523	67.9292		97.3248	0.724283	0	1.9509	100	0.014268	0.12292	0.206064	0.123156	0.0740823	0.0448481	0.02732		0.202742	2493.74	37.8216	41.0913	215.722	152.584	197.374	195.393	124.53	227.386	43.8165	242.741	6.18005
															1.5	1529.25	32.1	66.136	0.368	0	1.32523	67.8292		97.5037	0.542539	0	1.95377	100	0.014133	0.121892	0.204243	0.121963	0.0733016	0.0443385	0.0269879		0.185131	2485.98	37.7411	41.0809	216.409	152.783	197.22	195.399	123.556	227.062	42.9516	242.119	5.93753
															1.5	1529.97	32.2	66.16	0.244	0	1.32523	67.7292		97.6831	0.360258	0	1.95666	100	0.0139976	0.120861	0.202418	0.120766	0.0725185	0.0438273	0.0266549		0.16888	2478.26	37.66	41.0703	217.104	152.983	197.065	195.404	122.578	226.738	42.0928	241.497	5.70138
															1.5	1530.68	32.3	66.184	0.12	0	1.32523	67.6292		97.863	0.177438	0	1.95955	100	0.0138619	0.119826	0.200586	0.119565	0.0717332	0.0433147	0.0263209		0.153899	2470.58	37.5782	41.0595	217.81	153.183	196.908	195.409	121.596	226.412	41.2401	240.877	5.4715
															1.5	1531.4	32.4	66.208	-0.004	0	1.32523	67.5292		98.0435	-0.00592336	0	1.96245	100	0.0137257	0.118789	0.19875	0.118361	0.0709455	0.0428006	0.0259858		0.1401	2462.96	37.4958	41.0485	218.525	153.385	196.749	195.413	120.61	226.086	40.3937	240.259	5.24783
[truncated: 23 more columns]

## Sheet: B-1 (Model B)
Sample No.	T	P	Ti	V			Stop Row	Ti	F	Row	V	fO2					Mineral assemblage and melting reaction were chosen from Walter (1998).
							300											T(℃)	P(Gpa)							Ol	Opx	Cpx	Grt
																		1450	3					DTi		0.008	0.0563741	0.15984	0.28			The chemcial compositions of depleted mantle (DM) are from Salters and Stracke (2004)
																		Ol (%)	Opx	Cpx	Grt			DSc		0.12	0.484515	0.981141	1.7		Co (ppm)
																	Mineral assemblage for peridotite	52.3	17.4	26.2	4.1			DV: FMQ	-2	0.0830861	0.646049	1.26128	1.48		V	Ti	Sc
																	Melting reaction for harzburgite	-0.03	-0.97					DV: FMQ	-1	0.0458699	0.417124	0.686769	1.48		79	798	16.3
																	Melting reaction for peridotite (2)	-0.09375	0.5625	-1.46875				DV: FMQ	0	0.0253238	0.269318	0.373947	1.48
																	Melting reaction for peridotite (1)	-0.0833333	0.190476	-0.809524	-0.297619			DV: FMQ	1	0.0139807	0.173886	0.203615	1.48
																								DV: FMQ	2	0.00771842	0.11227	0.110869	1.48
															P(Gpa)	T (℃)	F	Ol	Opx	Cpx	Grt	Sum		Ol corrected	Opx corrected	Cpx corrected	Grt corrected	Sum	DTi	DSc	DV: FMQ-2	DV: FMQ-1	DV: FMQ	DV: FMQ+1	DV: FMQ+2		Ti frac	Ti aggre	Sc frac	Sc aggre	V FMQ-2 frac	V FMQ-2 aggre	V FMQ-1 frac	V FMQ-1 aggre	V FMQ frac	V FMQ aggre	V FMQ+1 frac	V FMQ+1 aggre	V FMQ+2 frac
															3	1450.43	0.1	52.2917	17.419	26.119	4.07024	99.9		52.344	17.4365	26.1452	4.07431	100	0.0672157	0.47308	0.546202	0.336599	0.218284	0.151173	0.112903		11709.7	11709.7	34.4167	34.4167	144.515	144.515	234.239	234.239	360.622	360.622	519.662	519.662	694.261
															3	1450.87	0.2	52.2833	17.4381	26.0381	4.04048	99.8		52.3881	17.473	26.0903	4.04857	100	0.06708	0.472333	0.545401	0.336013	0.217807	0.15075	0.112506		11572.5	11641.1	34.4327	34.4247	144.607	144.561	234.184	234.212	360.118	360.37	518.201	518.931	691.261
															3	1451.3	0.3	52.275	17.4571	25.9571	4.01071	99.7		52.4323	17.5097	26.0352	4.02278	100	0.066944	0.471586	0.544599	0.335427	0.21733	0.150326	0.112107		11436.4	11572.9	34.4486	34.4327	144.699	144.607	234.13	234.184	359.613	360.118	516.738	518.2	688.259
															3	1451.74	0.4	52.2667	17.4762	25.8762	3.98095	99.6		52.4766	17.5464	25.9801	3.99694	100	0.0668078	0.470836	0.543795	0.334839	0.216851	0.149902	0.111708		11301.6	11505	34.4646	34.4407	144.791	144.653	234.075	234.157	359.107	359.865	515.274	517.469	685.257
															3	1452.17	0.5	52.2583	17.4952	25.7952	3.95119	99.5		52.5209	17.5832	25.9249	3.97105	100	0.0666712	0.470085	0.542989	0.33425	0.216372	0.149476	0.111309		11167.9	11437.6	34.4807	34.4487	144.883	144.699	234.02	234.129	358.601	359.612	513.809	516.737	682.255
															3	1452.61	0.6	52.25	17.5143	25.7143	3.92143	99.4		52.5654	17.62	25.8695	3.9451	100	0.0665344	0.469333	0.542182	0.33366	0.215891	0.14905	0.110908		11035.4	11370.6	34.4968	34.4567	144.976	144.745	233.964	234.102	358.093	359.359	512.342	516.004	679.252
															3	1453.04	0.7	52.2417	17.5333	25.6333	3.89167	99.3		52.6099	17.6569	25.814	3.9191	100	0.0663974	0.468579	0.541373	0.333069	0.21541	0.148622	0.110507		10904.1	11303.9	34.513	34.4647	145.069	144.791	233.909	234.074	357.584	359.106	510.874	515.271	676.248
															3	1453.48	0.8	52.2333	17.5524	25.5524	3.8619	99.2		52.6546	17.6939	25.7584	3.89305	100	0.06626	0.467824	0.540563	0.332476	0.214927	0.148194	0.110104		10773.9	11237.7	34.5292	34.4728	145.163	144.838	233.853	234.047	357.075	358.852	509.404	514.538	673.244
															3	1453.91	0.9	52.225	17.5714	25.4714	3.83214	99.1		52.6993	17.731	25.7028	3.86695	100	0.0661224	0.467067	0.53975	0.331883	0.214444	0.147765	0.109701		10644.9	11171.8	34.5454	34.4809	145.256	144.884	233.798	234.019	356.564	358.598	507.933	513.804	670.24
															3	1454.35	1	52.2167	17.5905	25.3905	3.80238	99		52.7441	17.7682	25.6469	3.84079	100	0.0659845	0.466308	0.538937	0.331288	0.213959	0.147335	0.109298		10517.1	11106.3	34.5618	34.489	145.35	144.931	233.742	233.991	356.053	358.343	506.46	513.07	667.234
															3	1454.78	1.1	52.2083	17.6095	25.3095	3.77262	98.9		52.789	17.8054	25.591	3.81458	100	0.0658463	0.465548	0.538121	0.330692	0.213474	0.146904	0.108893		10390.4	11041.3	34.5781	34.4971	145.445	144.978	233.686	233.964	355.541	358.088	504.986	512.335	664.228
															3	1455.22	1.2	52.2	17.6286	25.2286	3.74286	98.8		52.834	17.8427	25.535	3.78832	100	0.0657078	0.464787	0.537304	0.330094	0.212988	0.146473	0.108488		10264.8	10976.6	34.5945	34.5052	145.539	145.024	233.63	233.936	355.028	357.833	503.51	511.599	661.222
															3	1455.65	1.3	52.1917	17.6476	25.1476	3.7131	98.7		52.8791	17.8801	25.4788	3.762	100	0.065569	0.464024	0.536486	0.329496	0.2125	0.14604	0.108081		10140.4	10912.2	34.611	34.5133	145.634	145.071	233.574	233.908	354.513	357.578	502.033	510.864	658.215
															3	1456.09	1.4	52.1833	17.6667	25.0667	3.68333	98.6		52.9243	17.9175	25.4226	3.73563	100	0.06543	0.463259	0.535665	0.328896	0.212012	0.145607	0.107674		10017.1	10848.3	34.6275	34.5215	145.729	145.118	233.517	233.88	353.998	357.322	500.554	510.127	655.208
															3	1456.52	1.5	52.175	17.6857	24.9857	3.65357	98.5		52.9695	17.955	25.3662	3.70921	100	0.0652907	0.462493	0.534843	0.328295	0.211523	0.145173	0.107266		9894.96	10784.7	34.6441	34.5297	145.825	145.165	233.461	233.852	353.482	357.066	499.074	509.39	652.199
															3	1456.96	1.6	52.1667	17.7048	24.9048	3.62381	98.4		53.0149	17.9926	25.3097	3.68273	100	0.0651511	0.461725	0.534019	0.327693	0.211032	0.144738	0.106857		9773.9	10721.6	34.6607	34.5378	145.921	145.213	233.404	233.824	352.965	356.81	497.592	508.653	649.191
															3	1457.39	1.7	52.1583	17.7238	24.8238	3.59405	98.3		53.0604	18.0303	25.2531	3.6562	100	0.0650112	0.460956	0.533194	0.32709	0.210541	0.144301	0.106448		9653.95	10658.8	34.6774	34.5461	146.017	145.26	233.347	233.796	352.447	356.553	496.109	507.915	646.181
															3	1457.83	1.8	52.15	17.7429	24.7429	3.56429	98.2		53.1059	18.0681	25.1964	3.62962	100	0.064871	0.460185	0.532367	0.326485	0.210049	0.143865	0.106037		9535.09	10596.3	34.6941	34.5543	146.113	145.307	233.29	233.768	351.928	356.296	494.624	507.177	643.172
															3	1458.26	1.9	52.1417	17.7619	24.6619	3.53452	98.1		53.1515	18.1059	25.1396	3.60298	100	0.0647306	0.459413	0.531538	0.325879	0.209555	0.143427	0.105626		9417.33	10534.3	34.7109	34.5625	146.21	145.355	233.233	233.74	351.408	356.039	493.138	506.438	640.161
															3	1458.7	2	52.1333	17.781	24.581	3.50476	98		53.1973	18.1438	25.0826	3.57629	100	0.0645898	0.458639	0.530708	0.325272	0.209061	0.142988	0.105214		9300.65	10472.6	34.7277	34.5708	146.307	145.402	233.176	233.712	350.887	355.781	491.65	505.698	637.15
															3	1459.13	2.1	52.125	17.8	24.5	3.475	97.9		53.2431	18.1818	25.0255	3.54954	100	0.0644488	0.457863	0.529876	0.324664	0.208566	0.142548	0.104801		9185.06	10411.3	34.7446	34.5791	146.404	145.45	233.118	233.683	350.365	355.523	490.16	504.958	634.138
															3	1459.57	2.2	52.1167	17.819	24.419	3.44524	97.8		53.289	18.2199	24.9684	3.52274	100	0.0643075	0.457086	0.529042	0.324055	0.208069	0.142108	0.104387		9070.53	10350.4	34.7616	34.5874	146.502	145.498	233.061	233.655	349.842	355.265	488.669	504.218	631.126
															3	1460	2.3	52.1083	17.8381	24.3381	3.41548	97.7		53.335	18.258	24.911	3.49588	100	0.0641659	0.456307	0.528206	0.323444	0.207572	0.141667	0.103973		8957.07	10289.8	34.7786	34.5957	146.6	145.546	233.003	233.627	349.318	355.007	487.176	503.477	628.113
															3	1460.43	2.4	52.1	17.8571	24.2571	3.38571	97.6		53.3811	18.2963	24.8536	3.46897	100	0.064024	0.455527	0.527369	0.322832	0.207073	0.141224	0.103557		8844.68	10229.6	34.7956	34.604	146.698	145.594	232.945	233.598	348.793	354.748	485.682	502.736	625.1
															3	1460.87	2.5	52.0917	17.8762	24.1762	3.35595	97.5		53.4274	18.3346	24.7961	3.442	100	0.0638818	0.454745	0.52653	0.322218	0.206574	0.140781	0.103141		8733.33	10169.7	34.8127	34.6124	146.797	145.642	232.887	233.57	348.267	354.489	484.186	501.994	622.086
															3	1461.3	2.6	52.0833	17.8952	24.0952	3.32619	97.4		53.4736	18.3729	24.7384	3.41498	100	0.0637393	0.453962	0.525689	0.321604	0.206074	0.140337	0.102724		8623.03	10110.2	34.8299	34.6207	146.896	145.69	232.829	233.541	347.74	354.229	482.689	501.251	619.071
															3	1461.74	2.7	52.075	17.9143	24.0143	3.29643	97.3		53.52	18.4114	24.6807	3.3879	100	0.0635966	0.453176	0.524847	0.320988	0.205572	0.139892	0.102306		8513.77	10051.1	34.8471	34.6291	146.995	145.739	232.771	233.513	347.212	353.969	481.19	500.508	616.056
															3	1462.17	2.8	52.0667	17.9333	23.9333	3.26667	97.2		53.5665	18.4499	24.6228	3.36077	100	0.0634535	0.45239	0.524003	0.320371	0.20507	0.139446	0.101887		8405.55	9992.33	34.8644	34.6375	147.095	145.787	232.712	233.484	346.683	353.709	479.689	499.765	613.04
															3	1462.61	2.9	52.0583	17.9524	23.8524	3.2369	97.1		53.6131	18.4885	24.5648	3.33358	100	0.0633101	0.451601	0.523157	0.319753	0.204566	0.138999	0.101467		8298.35	9933.91	34.8817	34.6459	147.195	145.836	232.654	233.456	346.153	353.448	478.186	499.02	610.023
															3	1463.04	3	52.05	17.9714	23.7714	3.20714	97		53.6598	18.5272	24.5066	3.30633	100	0.0631665	0.450811	0.522309	0.319133	0.204062	0.138551	0.101046		8192.18	9875.86	34.8991	34.6544	147.295	145.884	232.595	233.427	345.622	353.188	476.682	498.276	607.006
															3	1463.48	3.1	52.0417	17.9905	23.6905	3.17738	96.9		53.7066	18.566	24.4484	3.27903	100	0.0630225	0.45002	0.52146	0.318512	0.203556	0.138103	0.100625		8087.02	9818.15	34.9166	34.6628	147.396	145.933	232.536	233.398	345.09	352.926	475.177	497.531	603.988
															3	1463.91	3.2	52.0333	18.0095	23.6095	3.14762	96.8		53.7534	18.6049	24.39	3.25167	100	0.0628783	0.449226	0.520609	0.31789	0.203049	0.137653	0.100202		7982.86	9760.8	34.9341	34.6713	147.497	145.982	232.477	233.369	344.557	352.665	473.669	496.785	600.97
															3	1464.35	3.3	52.025	18.0286	23.5286	3.11786	96.7		53.8004	18.6438	24.3315	3.22426	100	0.0627337	0.448431	0.519756	0.317266	0.202542	0.137202	0.0997792		7879.71	9703.8	34.9516	34.6798	147.598	146.031	232.417	233.341	344.023	352.403	472.16	496.039	597.95
															3	1464.78	3.4	52.0167	18.0476	23.4476	3.0881	96.6		53.8475	18.6828	24.2729	3.19679	100	0.0625889	0.447635	0.518901	0.316642	0.202033	0.136751	0.099355		7777.56	9647.14	34.9692	34.6883	147.7	146.08	232.358	233.312	343.487	352.141	470.65	495.292	594.931
															3	1465.22	3.5	52.0083	18.0667	23.3667	3.05833	96.5		53.8946	18.7219	24.2142	3.16926	100	0.0624437	0.446837	0.518044	0.316015	0.201523	0.136298	0.09893		7676.39	9590.84	34.9869	34.6968	147.802	146.129	232.298	233.283	342.951	351.878	469.137	494.545	591.91
															3	1465.65	3.6	52	18.0857	23.2857	3.02857	96.4		53.9419	18.7611	24.1553	3.14167	100	0.0622983	0.446037	0.517186	0.315388	0.201012	0.135845	0.0985042		7576.21	9534.87	35.0047	34.7054	147.904	146.178	232.239	233.254	342.414	351.615	467.623	493.797	588.889
															3	1466.09	3.7	51.9917	18.1048	23.2048	2.99881	96.3		53.9893	18.8004	24.0963	3.11403	100	0.0621525	0.445235	0.516326	0.314759	0.2005	0.135391	0.0980774		7477	9479.26	35.0225	34.714	148.007	146.228	232.179	233.225	341.875	351.352	466.107	493.049	585.868
															3	1466.52	3.8	51.9833	18.1238	23.1238	2.96905	96.2		54.0367	18.8397	24.0372	3.08633	100	0.0620065	0.444432	0.515464	0.314129	0.199987	0.134936	0.0976497		7378.76	9423.98	35.0403	34.7226	148.11	146.277	232.118	233.195	341.336	351.088	464.59	492.3	582.845
															3	1466.96	3.9	51.975	18.1429	23.0429	2.93929	96.1		54.0843	18.8791	23.978	3.05857	100	0.0618601	0.443627	0.514601	0.313498	0.199473	0.134479	0.0972212		7281.49	9369.04	35.0582	34.7312	148.213	146.327	232.058	233.166	340.795	350.824	463.071	491.55	579.822
															3	1467.39	4	51.9667	18.1619	22.9619	2.90952	96		54.1319	18.9187	23.9187	3.03075	100	0.0617135	0.442821	0.513735	0.312866	0.198958	0.134022	0.0967917		7185.17	9314.45	35.0762	34.7398	148.317	146.377	231.998	233.137	340.253	350.56	461.55	490.8	576.798
															3	1467.83	4.1	51.9583	18.181	22.881	2.87976	95.9		54.1797	18.9582	23.8592	3.00288	100	0.0615665	0.442012	0.512868	0.312232	0.198442	0.133564	0.0963614		7089.81	9260.19	35.0943	34.7484	148.421	146.427	231.937	233.108	339.71	350.296	460.027	490.05	573.774
															3	1468.26	4.2	51.95	18.2	22.8	2.85	95.8		54.2276	18.9979	23.7996	2.97495	100	0.0614192	0.441202	0.511999	0.311596	0.197924	0.133105	0.0959302		6995.39	9206.26	35.1124	34.7571	148.525	146.476	231.876	233.079	339.166	350.031	458.503	489.299	570.749
															3	1468.7	4.3	51.9417	18.219	22.719	2.82024	95.7		54.2755	19.0377	23.7399	2.94696	100	0.0612716	0.440391	0.511128	0.31096	0.197406	0.132645	0.095498		6901.91	9152.67	35.1305	34.7658	148.63	146.527	231.815	233.049	338.621	349.765	456.976	488.547	567.723
															3	1469.13	4.4	51.9333	18.2381	22.6381	2.79048	95.6		54.3236	19.0775	23.68	2.91891	100	0.0611237	0.439577	0.510256	0.310322	0.196887	0.132184	0.095065		6809.37	9099.42	35.1487	34.7745	148.735	146.577	231.754	233.02	338.075	349.5	455.448	487.795	564.697
															3	1469.57	4.5	51.925	18.2571	22.5571	2.76071	95.5		54.3717	19.1174	23.62	2.8908	100	0.0609755	0.438762	0.509381	0.309683	0.196366	0.131722	0.094631		6717.75	9046.49	35.167	34.7832	148.841	146.627	231.693	232.99	337.528	349.234	453.919	487.042	561.67
															3	1470	4.6	51.9167	18.2762	22.4762	2.73095	95.4		54.42	19.1574	23.5599	2.86263	100	0.060827	0.437946	0.508505	0.309042	0.195844	0.131259	0.0941962		6627.05	8993.89	35.1854	34.7919	148.947	146.678	231.632	232.961	336.979	348.967	452.387	486.288	558.642
															3	1470.43	4.7	51.9083	18.2952	22.3952	2.70119	95.3		54.4683	19.1975	23.4997	2.83441	100	0.0606782	0.437127	0.507627	0.3084	0.195322	0.130795	0.0937604		6537.27	8941.63	35.2038	34.8007	149.053	146.728	231.57	232.931	336.43	348.7	450.854	485.535	555.614
															3	1470.87	4.8	51.9	18.3143	22.3143	2.67143	95.2		54.5168	19.2377	23.4394	2.80612	100	0.0605291	0.436307	0.506747	0.307757	0.194798	0.13033	0.0933237		6448.39	8889.68	35.2223	34.8095	149.16	146.779	231.508	232.901	335.879	348.433	449.318	484.78	552.585
															3	1471.3	4.9	51.8917	18.3333	22.2333	2.64167	95.1		54.5654	19.278	23.3789	2.77778	100	0.0603796	0.435485	0.505865	0.307112	0.194273	0.129864	0.0928861		6360.42	8838.07	35.2408	34.8183	149.267	146.829	231.446	232.872	335.327	348.166	447.781	484.025	549.555
															3	1471.74	5	51.8833	18.3524	22.1524	2.6119	95		54.614	19.3183	23.3183	2.74937	100	0.0602298	0.434662	0.504981	0.306466	0.193747	0.129398	0.0924476		6273.34	8786.77	35.2594	34.8271	149.374	146.88	231.384	232.842	334.774	347.898	446.242	483.269	546.524
															3	1472.17	5.1	51.875	18.3714	22.0714	2.58214	94.9		54.6628	19.3587	23.2576	2.72091	100	0.0600798	0.433836	0.504096	0.305819	0.19322	0.12893	0.0920081		6187.16	8735.8	35.2781	34.836	149.482	146.931	231.322	232.812	334.22	347.63	444.702	482.513	543.493
															3	1472.61	5.2	51.8667	18.3905	21.9905	2.55238	94.8		54.7117	19.3992	23.1967	2.69238	100	0.0599294	0.433009	0.503208	0.30517	0.192691	0.128461	0.0915678		6101.86	8685.15	35.2968	34.8448	149.59	146.983	231.259	232.782	333.664	347.361	443.159	481.756	540.461
															3	1473.04	5.3	51.8583	18.4095	21.9095	2.52262	94.7		54.7606	19.4398	23.1357	2.6638	100	0.0597787	0.43218	0.502319	0.30452	0.192162	0.127991	0.0911264		6017.43	8634.81	35.3156	34.8537	149.699	147.034	231.196	232.752	333.108	347.092	441.615	480.999	537.428
															3	1473.48	5.4	51.85	18.4286	21.8286	2.49286	94.6		54.8097	19.4805	23.0746	2.63516	100	0.0596276	0.43135	0.501428	0.303869	0.191632	0.12752	0.0906842		5933.88	8584.79	35.3345	34.8626	149.808	147.085	231.133	232.722	332.55	346.823	440.068	480.241	534.395
															3	1473.91	5.5	51.8417	18.4476	21.7476	2.4631	94.5		54.8589	19.5213	23.0134	2.60645	100	0.0594763	0.430517	0.500535	0.303216	0.1911	0.127049	0.090241		5851.2	8535.09	35.3534	34.8715	149.917	147.137	231.07	232.692	331.991	346.553	438.52	479.482	531.361
															3	1474.35	5.6	51.8333	18.4667	21.6667	2.43333	94.4		54.9082	19.5621	22.952	2.57768	100	0.0593246	0.429683	0.49964	0.302562	0.190567	0.126576	0.0897969		5769.38	8485.7	35.3724	34.8805	150.027	147.188	231.007	232.662	331.431	346.283	436.97	478.723	528.326
															3	1474.78	5.7	51.825	18.4857	21.5857	2.40357	94.3		54.9576	19.6031	22.8905	2.54886	100	0.0591726	0.428847	0.498743	0.301906	0.190033	0.126102	0.0893519		5688.41	8436.63	35.3915	34.8894	150.137	147.24	230.944	232.632	330.869	346.013	435.418	477.963	525.29
															3	1475.22	5.8	51.8167	18.5048	21.5048	2.37381	94.2		55.0071	19.6441	22.8288	2.51997	100	0.0590203	0.42801	0.497844	0.301249	0.189498	0.125627	0.0889059		5608.29	8387.86	35.4106	34.8984	150.247	147.292	230.88	232.602	330.307	345.742	433.864	477.203	522.254
															3	1475.65	5.9	51.8083	18.5238	21.4238	2.34405	94.1		55.0567	19.6852	22.7671	2.49102	100	0.0588676	0.42717	0.496944	0.300591	0.188962	0.125152	0.0884589		5529.01	8339.41	35.4298	34.9074	150.358	147.344	230.816	232.572	329.743	345.471	432.308	476.442	519.217
															3	1476.09	6	51.8	18.5429	21.3429	2.31429	94		55.1064	19.7264	22.7052	2.46201	100	0.0587147	0.426329	0.496041	0.299931	0.188425	0.124675	0.088011		5450.57	8291.26	35.4491	34.9165	150.47	147.396	230.752	232.541	329.178	345.199	430.75	475.681	516.179
															3	1476.52	6.1	51.7917	18.5619	21.2619	2.28452	93.9		55.1562	19.7677	22.6431	2.43293	100	0.0585614	0.425486	0.495136	0.29927	0.187887	0.124197	0.0875622		5372.97	8243.42	35.4685	34.9255	150.581	147.448	230.688	232.511	328.612	344.927	429.19	474.918	513.14
															3	1476.96	6.2	51.7833	18.581	21.181	2.25476	93.8		55.2061	19.8091	22.581	2.4038	100	0.0584078	0.424641	0.49423	0.298607	0.187347	0.123718	0.0871123		5296.18	8195.89	35.4879	34.9346	150.693	147.5	230.623	232.48	328.044	344.655	427.628	474.156	510.101
															3	1477.39	6.3	51.775	18.6	21.1	2.225	93.7		55.2561	19.8506	22.5187	2.3746	100	0.0582538	0.423795	0.493322	0.297943	0.186806	0.123238	0.0866616		5220.22	8148.65	35.5074	34.9437	150.806	147.553	230.559	232.45	327.475	344.382	426.064	473.392	507.061
															3	1477.83	6.4	51.7667	18.619	21.019	2.19524	93.6		55.3063	19.8921	22.4562	2.34534	100	0.0580995	0.422946	0.492411	0.297277	0.186264	0.122757	0.0862098		5145.07	8101.72	35.5269	34.9528	150.919	147.606	230.494	232.419	326.905	344.109	424.499	472.628	504.02
															3	1478.26	6.5	51.7583	18.6381	20.9381	2.16548	93.5		55.3565	19.9338	22.3937	2.31602	100	0.0579449	0.422096	0.491499	0.296611	0.185721	0.122275	0.0857571		5070.73	8055.09	35.5465	34.9619	151.032	147.658	230.429	232.389	326.334	343.836	422.931	471.864	500.978
															3	1478.7	6.6	51.75	18.6571	20.8571	2.13571	93.4		55.4069	19.9755	22.331	2.28663	100	0.05779	0.421244	0.490585	0.295942	0.185177	0.121792	0.0853035		4997.2	8008.76	35.5662	34.9711	151.146	147.711	230.364	232.358	325.761	343.562	421.361	471.099	497.936
															3	1479.13	6.7	51.7417	18.6762	20.7762	2.10595	93.3		55.4573	20.0174	22.2682	2.25718	100	0.0576347	0.42039	0.489669	0.295273	0.184632	0.121308	0.0848488		4924.46	7962.73	35.586	34.9803	151.26	147.764	230.299	232.327	325.187	343.288	419.789	470.333	494.893
															3	1479.57	6.8	51.7333	18.6952	20.6952	2.07619	93.2		55.5079	20.0593	22.2052	2.22767	100	0.0574791	0.419534	0.488751	0.294601	0.184085	0.120823	0.0843932		4852.51	7916.99	35.6059	34.9895	151.375	147.817	230.233	232.297	324.612	343.013	418.215	469.566	491.849
															3	1480	6.9	51.725	18.7143	20.6143	2.04643	93.1		55.5585	20.1013	22.1421	2.1981	100	0.0573232	0.418677	0.48783	0.293929	0.183537	0.120337	0.0839366		4781.34	7871.54	35.6258	34.9987	151.49	147.87	230.167	232.266	324.036	342.738	416.639	468.799	488.804
															3	1480.43	7	51.7167	18.7333	20.5333	2.01667	93		55.6093	20.1434	22.0789	2.16846	100	0.0571669	0.417817	0.486908	0.293255	0.182989	0.11985	0.083479		4710.96	7826.39	35.6458	35.0079	151.605	147.924	230.101	232.235	323.458	342.463	415.061	468.032	485.758
															3	1480.87	7.1	51.7083	18.7524	20.4524	1.9869	92.9		55.6602	20.1856	22.0155	2.13876	100	0.0570103	0.416956	0.485984	0.292579	0.182438	0.119362	0.0830205		4641.35	7781.53	35.6658	35.0172	151.721	147.977	230.035	232.204	322.879	342.187	413.481	467.263	482.712
															3	1481.3	7.2	51.7	18.7714	20.3714	1.95714	92.8		55.7112	20.2278	21.952	2.10899	100	0.0568534	0.416093	0.485058	0.291902	0.181887	0.118873	0.0825609		4572.5	7736.96	35.686	35.0265	151.838	148.031	229.969	232.173	322.298	341.911	411.898	466.494	479.664
															3	1481.74	7.3	51.6917	18.7905	20.2905	1.92738	92.7		55.7623	20.2702	21.8883	2.07916	100	0.0566961	0.415228	0.48413	0.291224	0.181335	0.118383	0.0821004		4504.43	7692.68	35.7062	35.0358	151.955	148.085	229.902	232.142	321.716	341.634	410.314	465.725	476.616
															3	1482.17	7.4	51.6833	18.8095	20.2095	1.89762	92.6		55.8135	20.3127	21.8245	2.04926	100	0.0565384	0.414361	0.4832	0.290544	0.180781	0.117891	0.0816388		4437.1	7648.69	35.7265	35.0451	152.072	148.138	229.835	232.111	321.133	341.357	408.727	464.955	473.568
															3	1482.61	7.5	51.675	18.8286	20.1286	1.86786	92.5		55.8649	20.3552	21.7606	2.01931	100	0.0563805	0.413492	0.482268	0.289863	0.180226	0.117399	0.0811763		4370.53	7604.98	35.7468	35.0545	152.189	148.192	229.768	232.079	320.549	341.079	407.139	464.184	470.518
															3	1483.04	7.6	51.6667	18.8476	20.0476	1.8381	92.4		55.9163	20.3979	21.6966	1.98928	100	0.0562222	0.412622	0.481334	0.28918	0.17967	0.116905	0.0807127		4304.71	7561.55	35.7673	35.0639	152.308	148.247	229.701	232.048	319.963	340.802	405.548	463.412	467.467
															3	1483.48	7.7	51.6583	18.8667	19.9667	1.80833	92.3		55.9679	20.4406	21.6324	1.95919	100	0.0560635	0.411749	0.480398	0.288495	0.179113	0.116411	0.0802482		4239.63	7518.41	35.7878	35.0733	152.426	148.301	229.634	232.017	319.376	340.523	403.955	462.64	464.416
															3	1483.91	7.8	51.65	18.8857	19.8857	1.77857	92.2		56.0195	20.4834	21.568	1.92904	100	0.0559045	0.410875	0.47946	0.28781	0.178555	0.115915	0.0797827		4175.28	7475.55	35.8084	35.0827	152.545	148.355	229.566	231.985	318.787	340.245	402.36	461.867	461.364
															3	1484.35	7.9	51.6417	18.9048	19.8048	1.74881	92.1		56.0713	20.5263	21.5035	1.89882	100	0.0557452	0.409999	0.478519	0.287122	0.177995	0.115419	0.0793161		4111.66	7432.97	35.8291	35.0921	152.665	148.41	229.498	231.954	318.197	339.966	400.762	461.094	458.31
															3	1484.78	8	51.6333	18.9238	19.7238	1.71905	92		56.1232	20.5694	21.4389	1.86853	100	0.0555855	0.409121	0.477577	0.286434	0.177434	0.114921	0.0788485		4048.77	7390.67	35.8498	35.1016	152.785	148.465	229.43	231.922	317.606	339.686	399.163	460.32	455.256
															3	1485.22	8.1	51.625	18.9429	19.6429	1.68929	91.9		56.1752	20.6125	21.3742	1.83818	100	0.0554255	0.40824	0.476633	0.285743	0.176872	0.114422	0.0783799		3986.6	7348.64	35.8707	35.1111	152.905	148.519	229.362	231.891	317.013	339.406	397.561	459.545	452.202
															3	1485.65	8.2	51.6167	18.9619	19.5619	1.65952	91.8		56.2273	20.6557	21.3093	1.80776	100	0.0552651	0.407358	0.475686	0.285051	0.176309	0.113922	0.0779103		3925.14	7306.89	35.8916	35.1206	153.026	148.574	229.293	231.859	316.419	339.126	395.957	458.769	449.146
															3	1486.09	8.3	51.6083	18.981	19.481	1.62976	91.7		56.2795	20.699	21.2442	1.77728	100	0.0551044	0.406475	0.474738	0.284358	0.175744	0.113421	0.0774397		3864.38	7265.42	35.9126	35.1302	153.147	148.629	229.225	231.827	315.823	338.845	394.35	457.993	446.089
															3	1486.52	8.4	51.6	19	19.4	1.6	91.6		56.3319	20.7424	21.179	1.74672	100	0.0549433	0.405589	0.473788	0.283663	0.175178	0.112919	0.076968		3804.33	7224.21	35.9336	35.1397	153.269	148.685	229.156	231.795	315.226	338.564	392.741	457.216	443.032
															3	1486.96	8.5	51.5917	19.019	19.319	1.57024	91.5		56.3843	20.7858	21.1137	1.71611	100	0.0547818	0.404701	0.472835	0.282967	0.174611	0.112416	0.0764953		3744.98	7183.28	35.9548	35.1493	153.391	148.74	229.087	231.763	314.628	338.282	391.13	456.439	439.973
															3	1487.39	8.6	51.5833	19.0381	19.2381	1.54048	91.4		56.4369	20.8294	21.0482	1.68542	100	0.0546201	0.403811	0.47188	0.282269	0.174043	0.111911	0.0760216		3686.32	7142.62	35.976	35.1589	153.514	148.796	229.017	231.732	314.028	338	389.517	455.661	436.914
															3	1487.83	8.7	51.575	19.0571	19.1571	1.51071	91.3		56.4896	20.8731	20.9826	1.65467	100	0.0544579	0.402919	0.470924	0.28157	0.173473	0.111406	0.0755468		3628.35	7102.22	35.9974	35.1686	153.637	148.851	228.948	231.7	313.426	337.718	387.902	454.882	433.854
															3	1488.26	8.8	51.5667	19.0762	19.0762	1.48095	91.2		56.5424	20.9169	20.9169	1.62385	100	0.0542954	0.402026	0.469965	0.280869	0.172903	0.1109	0.075071		3571.05	7062.1	36.0188	35.1782	153.761	148.907	228.878	231.667	312.823	337.435	386.284	454.102	430.793
															3	1488.7	8.9	51.5583	19.0952	18.9952	1.45119	91.1		56.5953	20.9607	20.851	1.59296	100	0.0541326	0.40113	0.469004	0.280166	0.172331	0.110392	0.0745941		3514.44	7022.24	36.0403	35.1879	153.885	148.963	228.808	231.635	312.219	337.152	384.663	453.322	427.731
															3	1489.13	9	51.55	19.1143	18.9143	1.42143	91		56.6484	21.0047	20.7849	1.56201	100	0.0539693	0.400233	0.468041	0.279462	0.171757	0.109883	0.0741162		3458.49	6982.64	36.0618	35.1976	154.01	149.019	228.737	231.603	311.613	336.868	383.041	452.541	424.668
															3	1489.57	9.1	51.5417	19.1333	18.8333	1.39167	90.9		56.7015	21.0488	20.7187	1.53099	100	0.0538058	0.399333	0.467076	0.278757	0.171183	0.109373	0.0736373		3403.21	6943.3	36.0835	35.2074	154.135	149.075	228.667	231.571	311.006	336.584	381.415	451.76	421.604
															3	1490	9.2	51.5333	19.1524	18.7524	1.3619	90.8		56.7548	21.0929	20.6524	1.4999	100	0.0536418	0.398432	0.466108	0.27805	0.170607	0.108862	0.0731573		3348.59	6904.23	36.1052	35.2171	154.261	149.132	228.596	231.539	310.397	336.299	379.788	450.977	418.539
															3	1490.43	9.3	51.525	19.1714	18.6714	1.33214	90.7		56.8082	21.1372	20.5859	1.46874	100	0.0534775	0.397528	0.465139	0.277341	0.17003	0.10835	0.0726762		3294.63	6865.42	36.1271	35.2269	154.387	149.188	228.525	231.506	309.786	336.014	378.158	450.194	415.473
															3	1490.87	9.4	51.5167	19.1905	18.5905	1.30238	90.6		56.8617	21.1815	20.5193	1.43751	100	0.0533129	0.396623	0.464167	0.276631	0.169452	0.107837	0.0721941		3241.31	6826.86	36.149	35.2367	154.514	149.245	228.454	231.474	309.174	335.728	376.525	449.411	412.407
															3	1491.3	9.5	51.5083	19.2095	18.5095	1.27262	90.5		56.9153	21.226	20.4525	1.40621	100	0.0531479	0.395715	0.463194	0.275919	0.168872	0.107323	0.0717109		3188.64	6788.57	36.171	35.2465	154.641	149.302	228.382	231.441	308.561	335.442	374.891	448.626	409.339
															3	1491.74	9.6	51.5	19.2286	18.4286	1.24286	90.4		56.969	21.2705	20.3856	1.37484	100	0.0529825	0.394806	0.462218	0.275206	0.168291	0.106807	0.0712266		3136.61	6750.53	36.1931	35.2564	154.769	149.359	228.311	231.409	307.946	335.156	373.253	447.841	406.27
															3	1492.17	9.7	51.4917	19.2476	18.3476	1.2131	90.3		57.0229	21.3152	20.3185	1.34341	100	0.0528167	0.393894	0.46124	0.274491	0.167709	0.10629	0.0707413		3085.22	6712.74	36.2153	35.2663	154.897	149.416	228.239	231.376	307.329	334.869	371.613	447.055	403.201
															3	1492.61	9.8	51.4833	19.2667	18.2667	1.18333	90.2		57.0769	21.3599	20.2513	1.3119	100	0.0526506	0.39298	0.46026	0.273774	0.167125	0.105773	0.0702549		3034.45	6675.21	36.2376	35.2762	155.026	149.473	228.167	231.343	306.711	334.582	369.971	446.269	400.13
															3	1493.04	9.9	51.475	19.2857	18.1857	1.15357	90.1		57.131	21.4048	20.1839	1.28032	100	0.0524841	0.392065	0.459277	0.273056	0.166541	0.105254	0.0697674		2984.31	6637.92	36.2599	35.2861	155.156	149.53	228.094	231.31	306.091	334.294	368.326	445.481	397.058
															3	1493.48	10	51.4667	19.3048	18.1048	1.12381	90		57.1852	21.4497	20.1164	1.24868	100	0.0523173	0.391147	0.458293	0.272336	0.165955	0.104734	0.0692788		2934.79	6600.89	36.2824	35.2961	155.285	149.588	228.021	231.277	305.469	334.006	366.678	444.693	393.985
															3	1493.91	10.1	51.4583	19.3238	18.0238	1.09405	89.9		57.2395	21.4948	20.0487	1.21696	100	0.05215	0.390228	0.457306	0.271615	0.165367	0.104212	0.0687891		2885.88	6564.11	36.3049	35.3061	155.416	149.646	227.948	231.244	304.846	333.717	365.028	443.905	390.912
															3	1494.35	10.2	51.45	19.3429	17.9429	1.06429	89.8		57.294	21.5399	19.9809	1.18517	100	0.0519824	0.389306	0.456317	0.270892	0.164779	0.10369	0.0682984		2837.58	6527.58	36.3276	35.3161	155.547	149.703	227.875	231.211	304.222	333.428	363.376	443.115	387.837
															3	1494.78	10.3	51.4417	19.3619	17.8619	1.03452	89.7		57.3486	21.5852	19.9129	1.15332	100	0.0518145	0.388382	0.455326	0.270168	0.164189	0.103166	0.0678065		2789.89	6491.29	36.3503	35.3261	155.678	149.761	227.802	231.178	303.595	333.138	361.72	442.325	384.761
															3	1495.22	10.4	51.4333	19.381	17.781	1.00476	89.6		57.4033	21.6305	19.8448	1.12139	100	0.0516461	0.387456	0.454332	0.269441	0.163597	0.102641	0.0673136		2742.79	6455.24	36.3731	35.3362	155.81	149.82	227.728	231.145	302.967	332.848	360.062	441.534	381.684
															3	1495.65	10.5	51.425	19.4	17.7	0.975	89.5		57.4581	21.676	19.7765	1.08939	100	0.0514774	0.386528	0.453337	0.268714	0.163005	0.102116	0.0668195		2696.29	6419.44	36.3961	35.3463	155.943	149.878	227.654	231.112	302.338	332.558	358.402	440.742	378.607
															3	1496.09	10.6	51.4167	19.419	17.619	0.945238	89.4		57.513	21.7215	19.7081	1.05731	100	0.0513083	0.385598	0.452339	0.267984	0.162411	0.101588	0.0663244		2650.38	6383.89	36.4191	35.3564	156.076	149.936	227.58	231.079	301.706	332.266	356.738	439.95	375.528
															3	1496.52	10.7	51.4083	19.4381	17.5381	0.915476	89.3		57.5681	21.7672	19.6395	1.02517	100	0.0511388	0.384666	0.451339	0.267253	0.161815	0.10106	0.0658281		2605.06	6348.57	36.4422	35.3666	156.21	149.995	227.506	231.045	301.073	331.975	355.072	439.156	372.448
															3	1496.96	10.8	51.4	19.4571	17.4571	0.885714	89.2		57.6233	21.8129	19.5708	0.992953	100	0.0509689	0.383732	0.450337	0.266521	0.161219	0.100531	0.0653308		2560.31	6313.49	36.4654	35.3767	156.344	150.054	227.431	231.012	300.439	331.683	353.404	438.362	369.367
															3	1497.39	10.9	51.3917	19.4762	17.3762	0.855952	89.1		57.6786	21.8588	19.5019	0.960665	100	0.0507987	0.382796	0.449332	0.265786	0.160621	0.1	0.0648323		2516.14	6278.66	36.4887	35.3869	156.479	150.113	227.356	230.978	299.802	331.39	351.732	437.568	366.284
															3	1497.83	11	51.3833	19.4952	17.2952	0.82619	89		57.7341	21.9048	19.4329	0.928304	100	0.0506281	0.381858	0.448325	0.26505	0.160021	0.0994682	0.0643327		2472.53	6244.06	36.5121	35.3972	156.614	150.172	227.281	230.945	299.164	331.097	350.058	436.772	363.201
															3	1498.26	11.1	51.375	19.5143	17.2143	0.796429	88.9		57.7897	21.9508	19.3637	0.89587	100	0.0504571	0.380917	0.447316	0.264313	0.159421	0.0989351	0.0638319		2429.5	6209.69	36.5356	35.4074	156.75	150.231	227.205	230.911	298.524	330.804	348.381	435.976	360.117
															3	1498.7	11.2	51.3667	19.5333	17.1333	0.766667	88.8		57.8453	21.997	19.2943	0.863363	100	0.0502857	0.379975	0.446305	0.263573	0.158819	0.0984009	0.0633301		2387.02	6175.56	36.5593	35.4177	156.887	150.291	227.129	230.877	297.882	330.51	346.701	435.179	357.031
															3	1499.13	11.3	51.3583	19.5524	17.0524	0.736905	88.7		57.9012	22.0433	19.2248	0.830783	100	0.0501139	0.37903	0.445291	0.262832	0.158215	0.0978654	0.0628271		2345.09	6141.66	36.583	35.428	157.024	150.35	227.053	230.843	297.239	330.216	345.018	434.381	353.945
															3	1499.57	11.4	51.35	19.5714	16.9714	0.707143	88.6		57.9571	22.0896	19.1551	0.79813	100	0.0499417	0.378083	0.444276	0.26209	0.157611	0.0973287	0.0623229		2303.72	6107.99	36.6068	35.4384	157.161	150.41	226.977	230.809	296.594	329.921	343.332	433.582	350.857
															3	1500	11.5	51.3417	19.5905	16.8905	0.677381	88.5		58.0132	22.1361	19.0853	0.765402	100	0.0497691	0.377134	0.443257	0.261345	0.157005	0.0967909	0.0618177		2262.9	6074.56	36.6307	35.4487	157.3	150.47	226.9	230.775	295.947	329.625	341.644	432.783	347.768
															3	1500.43	11.6	51.3333	19.6095	16.8095	0.647619	88.4		58.0694	22.1827	19.0153	0.732601	100	0.0495962	0.376183	0.442237	0.260599	0.156397	0.0962518	0.0613113		2222.61	6041.35	36.6547	35.4591	157.439	150.53	226.823	230.741	295.298	329.329	339.952	431.982	344.678
															3	1500.87	11.7	51.325	19.6286	16.7286	0.617857	88.3		58.1257	22.2294	18.9452	0.699725	100	0.0494229	0.37523	0.441214	0.259852	0.155788	0.0957114	0.0608037		2182.86	6008.37	36.6788	35.4696	157.578	150.59	226.746	230.707	294.647	329.033	338.258	431.181	341.586
															3	1501.3	11.8	51.3167	19.6476	16.6476	0.588095	88.2		58.1822	22.2762	18.8749	0.666775	100	0.0492491	0.374274	0.440189	0.259102	0.155178	0.0951699	0.060295		2143.64	5975.62	36.7031	35.48	157.718	150.65	226.669	230.673	293.995	328.736	336.561	430.379	338.494
															3	1501.74	11.9	51.3083	19.6667	16.5667	0.558333	88.1		58.2387	22.3231	18.8044	0.63375	100	0.049075	0.373317	0.439161	0.258351	0.154566	0.0946271	0.0597851		2104.95	5943.1	36.7274	35.4905	157.859	150.711	226.591	230.639	293.341	328.439	334.861	429.577	335.4
															3	1502.17	12	51.3	19.6857	16.4857	0.528571	88		58.2955	22.3701	18.7338	0.600649	100	0.0489005	0.372357	0.438132	0.257599	0.153953	0.0940831	0.0592741		2066.79	5910.79	36.7518	35.501	158	150.772	226.513	230.604	292.684	328.141	333.157	428.773	332.305
															3	1502.61	12.1	51.2917	19.7048	16.4048	0.49881	87.9		58.3523	22.4172	18.663	0.567474	100	0.0487255	0.371395	0.4371	0.256844	0.153339	0.0935379	0.0587619		2029.13	5878.71	36.7764	35.5115	158.142	150.833	226.435	230.57	292.026	327.842	331.451	427.969	329.209
															3	1503.04	12.2	51.2833	19.7238	16.3238	0.469048	87.8		58.4093	22.4645	18.592	0.534223	100	0.0485502	0.370431	0.436065	0.256088	0.152723	0.0929914	0.0582486		1992	5846.85	36.801	35.5221	158.285	150.894	226.356	230.535	291.366	327.543	329.741	427.164	326.112
															3	1503.48	12.3	51.275	19.7429	16.2429	0.439286	87.7		58.4664	22.5118	18.5209	0.500896	100	0.0483745	0.369464	0.435028	0.25533	0.152106	0.0924437	0.057734		1955.37	5815.22	36.8258	35.5327	158.428	150.955	226.277	230.501	290.704	327.244	328.029	426.358	323.013
															3	1503.91	12.4	51.2667	19.7619	16.1619	0.409524	87.6		58.5236	22.5593	18.4497	0.467493	100	0.0481984	0.368496	0.433989	0.25457	0.151487	0.0918947	0.0572183		1919.24	5783.8	36.8507	35.5433	158.572	151.016	226.198	230.466	290.041	326.944	326.313	425.551	319.913
															3	1504.35	12.5	51.2583	19.781	16.081	0.379762	87.5		58.581	22.6068	18.3782	0.434014	100	0.0480219	0.367525	0.432947	0.253809	0.150867	0.0913444	0.0567015		1883.61	5752.6	36.8757	35.554	158.716	151.078	226.119	230.431	289.375	326.643	324.594	424.743	316.812
															3	1504.78	12.6	51.25	19.8	16	0.35	87.4		58.6384	22.6545	18.3066	0.400458	100	0.0478449	0.366552	0.431903	0.253046	0.150246	0.090793	0.0561834		1848.48	5721.61	36.9008	35.5647	158.862	151.14	226.039	230.396	288.707	326.342	322.872	423.935	313.71
															3	1505.22	12.7	51.2417	19.819	15.919	0.320238	87.3		58.6961	22.7022	18.2349	0.366825	100	0.0476676	0.365577	0.430857	0.252281	0.149623	0.0902402	0.0556642		1813.84	5690.84	36.926	35.5754	159.007	151.202	225.959	230.361	288.037	326.04	321.147	423.125	310.606
															3	1505.65	12.8	51.2333	19.8381	15.8381	0.290476	87.2		58.7538	22.7501	18.163	0.333115	100	0.0474899	0.364599	0.429808	0.251514	0.148999	0.0896862	0.0551437		1779.68	5660.29	36.9513	35.5862	159.154	151.264	225.878	230.326	287.366	325.738	319.419	422.315	307.501
															3	1506.09	12.9	51.225	19.8571	15.7571	0.260714	87.1		58.8117	22.7981	18.0909	0.299328	100	0.0473117	0.36362	0.428757	0.250746	0.148373	0.0891309	0.0546221		1746.01	5629.94	36.9767	35.5969	159.301	151.326	225.798	230.291	286.692	325.436	317.687	421.504	304.394
															3	1506.52	13	51.2167	19.8762	15.6762	0.230952	87		58.8697	22.8462	18.0186	0.265463	100	0.0471332	0.362638	0.427704	0.249976	0.147746	0.0885743	0.0540992		1712.81	5599.81	37.0023	35.6077	159.449	151.389	225.717	230.256	286.016	325.132	315.952	420.692	301.286
															3	1506.96	13.1	51.2083	19.8952	15.5952	0.20119	86.9		58.9279	22.8944	17.9462	0.23152	100	0.0469542	0.361654	0.426648	0.249204	0.147117	0.0880164	0.0535752		1680.08	5569.89	37.028	35.6186	159.597	151.451	225.635	230.221	285.339	324.829	314.214	419.879	298.177
															3	1507.39	13.2	51.2	19.9143	15.5143	0.171429	86.8		58.9862	22.9427	17.8736	0.197498	100	0.0467748	0.360667	0.425589	0.24843	0.146487	0.0874573	0.05305		1647.82	5540.18	37.0538	35.6295	159.746	151.514	225.554	230.185	284.659	324.524	312.472	419.066	295.067
															3	1507.83	13.3	51.1917	19.9333	15.4333	0.141667	86.7		59.0446	22.9912	17.8008	0.163399	100	0.046595	0.359678	0.424528	0.247654	0.145856	0.0868969	0.0525235		1616.03	5510.67	37.0797	35.6404	159.896	151.577	225.472	230.15	283.977	324.219	310.727	418.251	291.955
															3	1508.26	13.4	51.1833	19.9524	15.3524	0.111905	86.6		59.1032	23.0397	17.7279	0.12922	100	0.0464148	0.358687	0.423465	0.246877	0.145223	0.0863351	0.0519958		1584.69	5481.37	37.1057	35.6513	160.047	151.64	225.389	230.114	283.293	323.914	308.979	417.436	288.841
															3	1508.7	13.5	51.175	19.9714	15.2714	0.0821429	86.5		59.1618	23.0884	17.6548	0.0949628	100	0.0462342	0.357694	0.422399	0.246098	0.144588	0.0857721	0.051467		1553.81	5452.28	37.1318	35.6623	160.198	151.704	225.307	230.079	282.607	323.608	307.227	416.619	285.727
															3	1509.13	13.6	51.1667	19.9905	15.1905	0.052381	86.4		59.2207	23.1371	17.5816	0.0606261	100	0.0460531	0.356698	0.421331	0.245317	0.143952	0.0852078	0.0509368		1523.38	5423.39	37.1581	35.6733	160.35	151.767	225.224	230.043	281.918	323.301	305.471	415.802	282.61
															3	1509.57	13.7	51.1583	20.0095	15.1095	0.022619	86.3		59.2796	23.186	17.5081	0.0262098	100	0.0458717	0.3557	0.42026	0.244534	0.143315	0.0846421	0.0504055		1493.39	5394.7	37.1845	35.6843	160.503	151.831	225.141	230.007	281.228	322.994	303.712	414.984	279.493
															3	1510	13.8	51.15	20.0286	15.0286	0	86.2071		59.3338	23.2331	17.4331	0	100	0.0457092	0.354812	0.419275	0.243852	0.142787	0.0841909	0.0499914		1463.24	5366.22	37.1994	35.6953	160.622	151.895	224.963	229.971	280.319	322.685	301.54	414.162	275.731
															3	1510.43	13.9	51.1406	20.0848	14.8817	0	86.1071		59.3918	23.3254	17.2828	0	100	0.0455256	0.353854	0.418023	0.243231	0.142488	0.0840534	0.0499329		1434.2	5337.93	37.2213	35.7063	160.844	151.959	224.727	229.933	278.96	322.371	298.261	413.328	270.082
															3	1510.87	14	51.1313	20.1411	14.7348	0	86.0071		59.45	23.4179	17.1321	0	100	0.0453416	0.352893	0.416769	0.242609	0.142189	0.0839156	0.0498742		1405.58	5309.84	37.2434	35.7172	161.066	152.024	224.49	229.894	277.604	322.051	295.008	412.483	264.536
															3	1511.3	14.1	51.1219	20.1973	14.5879	0	85.9071		59.5083	23.5106	16.9811	0	100	0.0451571	0.351931	0.415512	0.241986	0.141888	0.0837775	0.0498153		1377.4	5281.95	37.2656	35.7282	161.29	152.09	224.252	229.854	276.249	321.726	291.782	411.627	259.091
															3	1511.74	14.2	51.1125	20.2536	14.4411	0	85.8071		59.5667	23.6036	16.8297	0	100	0.0449722	0.350966	0.414251	0.241361	0.141587	0.0836391	0.0497564		1349.63	5254.26	37.2878	35.7392	161.516	152.156	224.014	229.813	274.897	321.396	288.582	410.76	253.745
															3	1512.17	14.3	51.1031	20.3098	14.2942	0	85.7071		59.6253	23.6968	16.678	0	100	0.0447869	0.349999	0.412988	0.240734	0.141286	0.0835003	0.0496973		1322.29	5226.76	37.3102	35.7502	161.742	152.223	223.775	229.771	273.547	321.062	285.409	409.884	248.498
															3	1512.61	14.4	51.0938	20.3661	14.1473	0	85.6071		59.684	23.7902	16.5259	0	100	0.0446012	0.34903	0.411722	0.240106	0.140983	0.0833612	0.049638		1295.35	5199.46	37.3327	35.7612	161.97	152.291	223.536	229.728	272.199	320.722	282.261	408.997	243.347
															3	1513.04	14.5	51.0844	20.4223	14.0004	0	85.5071		59.7428	23.8838	16.3734	0	100	0.044415	0.348058	0.410453	0.239476	0.14068	0.0832218	0.0495787		1268.83	5172.35	37.3553	35.7722	162.199	152.359	223.296	229.683	270.853	320.378	279.139	408.102	238.291
															3	1513.48	14.6	51.075	20.4786	13.8536	0	85.4071		59.8018	23.9776	16.2206	0	100	0.0442283	0.347084	0.409181	0.238846	0.140377	0.0830821	0.0495192		1242.71	5145.44	37.3779	35.7832	162.429	152.428	223.055	229.638	269.509	320.03	276.044	407.197	233.329
															3	1513.91	14.7	51.0656	20.5348	13.7067	0	85.3071		59.8609	24.0716	16.0675	0	100	0.0440413	0.346108	0.407906	0.238213	0.140072	0.0829421	0.0494595		1216.99	5118.71	37.4007	35.7942	162.661	152.498	222.814	229.591	268.168	319.677	272.973	406.284	228.458
															3	1514.35	14.8	51.0562	20.5911	13.5598	0	85.2071		59.9202	24.1659	15.9139	0	100	0.0438538	0.34513	0.406628	0.237579	0.139767	0.0828017	0.0493997		1191.68	5092.18	37.4236	35.8052	162.894	152.568	222.572	229.544	266.829	319.32	269.929	405.363	223.678
															3	1514.78	14.9	51.0469	20.6473	13.4129	0	85.1071		59.9795	24.2604	15.7601	0	100	0.0436658	0.344149	0.405347	0.236944	0.139461	0.082661	0.0493398		1166.75	5065.83	37.4466	35.8162	163.128	152.639	222.329	229.495	265.492	318.959	266.909	404.434	218.987
															3	1515.22	15	51.0375	20.7036	13.2661	0	85.0071		60.0391	24.3551	15.6058	0	100	0.0434775	0.343166	0.404063	0.236307	0.139154	0.0825199	0.0492797		1142.21	5039.68	37.4697	35.8272	163.364	152.711	222.086	229.446	264.157	318.593	263.915	403.497	214.383
															3	1515.65	15.1	51.0281	20.7598	13.1192	0	84.9071		60.0987	24.45	15.4512	0	100	0.0432886	0.342181	0.402776	0.235668	0.138847	0.0823785	0.0492195		1118.06	5013.7	37.4929	35.8383	163.601	152.783	221.842	229.396	262.825	318.224	260.946	402.553	209.866
															3	1516.09	15.2	51.0187	20.8161	12.9723	0	84.8071		60.1586	24.5452	15.2963	0	100	0.0430994	0.341193	0.401486	0.235029	0.138539	0.0822368	0.0491591		1094.29	4987.92	37.5162	35.8493	163.84	152.856	221.597	229.344	261.495	317.851	258.002	401.602	205.433
															3	1516.52	15.3	51.0094	20.8723	12.8254	0	84.7071		60.2185	24.6406	15.1409	0	100	0.0429096	0.340203	0.400192	0.234387	0.13823	0.0820948	0.0490986		1070.9	4962.32	37.5396	35.8603	164.079	152.929	221.352	229.292	260.167	317.474	255.083	400.644	201.083
															3	1516.96	15.4	51	20.9286	12.6786	0	84.6071		60.2786	24.7362	14.9852	0	100	0.0427195	0.339211	0.398896	0.233744	0.137921	0.0819524	0.0490379		1047.88	4936.9	37.5632	35.8714	164.321	153.003	221.106	229.239	258.841	317.093	252.188	399.68	196.815
															3	1517.39	15.5	50.9906	20.9848	12.5317	0	84.5071		60.3388	24.832	14.8292	0	100	0.0425289	0.338216	0.397597	0.2331	0.13761	0.0818097	0.0489772		1025.23	4911.66	37.5868	35.8825	164.563	153.077	220.859	229.185	257.518	316.709	249.318	398.71	192.628
															3	1517.83	15.6	50.9812	21.0411	12.3848	0	84.4071		60.3992	24.9281	14.6727	0	100	0.0423378	0.337219	0.396294	0.232454	0.137299	0.0816666	0.0489162		1002.94	4886.61	37.6106	35.8935	164.808	153.153	220.611	229.13	256.196	316.321	246.473	397.734	188.52
															3	1518.26	15.7	50.9719	21.0973	12.2379	0	84.3071		60.4597	25.0244	14.5159	0	100	0.0421463	0.33622	0.394989	0.231806	0.136988	0.0815232	0.0488551		981.018	4861.73	37.6345	35.9046	165.053	153.228	220.363	229.074	254.877	315.929	243.651	396.753	184.49
															3	1518.7	15.8	50.9625	21.1536	12.0911	0	84.2071		60.5204	25.1209	14.3587	0	100	0.0419543	0.335218	0.39368	0.231157	0.136675	0.0813795	0.0487939		959.453	4837.03	37.6585	35.9157	165.3	153.305	220.114	229.017	253.561	315.535	240.854	395.766	180.537
															3	1519.13	15.9	50.9531	21.2098	11.9442	0	84.1071		60.5812	25.2176	14.2012	0	100	0.0417619	0.334214	0.392369	0.230507	0.136362	0.0812354	0.0487326		938.242	4812.51	37.6826	35.9268	165.549	153.382	219.865	228.96	252.246	315.137	238.081	394.774	176.658
															3	1519.57	16	50.9438	21.2661	11.7973	0	84.0071		60.6422	25.3146	14.0432	0	100	0.041569	0.333208	0.391054	0.229854	0.136048	0.081091	0.048671		917.38	4788.17	37.7068	35.938	165.799	153.459	219.614	228.901	250.934	314.735	235.331	393.778	172.854
															3	1520	16.1	50.9344	21.3223	11.6504	0	83.9071		60.7033	25.4118	13.8849	0	100	0.0413756	0.332199	0.389736	0.229201	0.135733	0.0809462	0.0486094		896.866	4764	37.7311	35.9491	166.051	153.538	219.363	228.842	249.624	314.331	232.605	392.777	169.123
															3	1520.43	16.2	50.925	21.3786	11.5036	0	83.8071		60.7645	25.5092	13.7262	0	100	0.0411818	0.331187	0.388415	0.228545	0.135418	0.0808011	0.0485476		876.694	4740	37.7556	35.9603	166.304	153.616	219.112	228.782	248.316	313.924	229.903	391.771	165.464
															3	1520.87	16.3	50.9156	21.4348	11.3567	0	83.7071		60.8259	25.6069	13.5672	0	100	0.0409875	0.330174	0.387091	0.227889	0.135102	0.0806557	0.0484856		856.86	4716.18	37.7802	35.9714	166.558	153.696	218.859	228.721	247.011	313.513	227.224	390.762	161.875
															3	1521.3	16.4	50.9062	21.4911	11.2098	0	83.6071		60.8874	25.7048	13.4077	0	100	0.0407928	0.329157	0.385763	0.22723	0.134785	0.0805099	0.0484235		837.362	4692.53	37.8049	35.9826	166.815	153.776	218.606	228.66	245.708	313.1	224.569	389.749	158.355
															3	1521.74	16.5	50.8969	21.5473	11.0629	0	83.5071		60.9491	25.803	13.2479	0	100	0.0405976	0.328139	0.384433	0.22657	0.134467	0.0803637	0.0483612		818.195	4669.05	37.8297	35.9938	167.073	153.856	218.352	228.597	244.407	312.683	221.937	388.732	154.903
															3	1522.17	16.6	50.8875	21.6036	10.9161	0	83.4071		61.011	25.9013	13.0877	0	100	0.0404019	0.327118	0.383099	0.225909	0.134148	0.0802172	0.0482988		799.356	4645.74	37.8547	36.005	167.332	153.938	218.097	228.534	243.108	312.264	219.327	387.711	151.518
															3	1522.61	16.7	50.8781	21.6598	10.7692	0	83.3071		61.0729	26	12.9271	0	100	0.0402058	0.326094	0.381762	0.225246	0.133829	0.0800703	0.0482363		780.841	4622.59	37.8798	36.0162	167.593	154.019	217.842	228.47	241.812	311.842	216.741	386.687	148.199
															3	1523.04	16.8	50.8687	21.7161	10.6223	0	83.2071		61.1351	26.0988	12.7661	0	100	0.0400091	0.325068	0.380422	0.224581	0.133509	0.0799231	0.0481736		762.646	4599.62	37.905	36.0275	167.856	154.102	217.586	228.405	240.518	311.418	214.177	385.66	144.945
															3	1523.48	16.9	50.8594	21.7723	10.4754	0	83.1071		61.1974	26.1979	12.6047	0	100	0.0398121	0.32404	0.379078	0.223914	0.133188	0.0797756	0.0481107		744.768	4576.81	37.9303	36.0387	168.12	154.185	217.329	228.34	239.226	310.991	211.637	384.631	141.754
															3	1523.91	17	50.85	21.8286	10.3286	0	83.0071		61.2598	26.2972	12.443	0	100	0.0396145	0.323009	0.377732	0.223246	0.132867	0.0796276	0.0480477		727.203	4554.16	37.9557	36.05	168.387	154.268	217.071	228.273	237.937	310.561	209.118	383.598	138.625
															3	1524.35	17.1	50.8406	21.8848	10.1817	0	82.9071		61.3224	26.3968	12.2808	0	100	0.0394164	0.321976	0.376382	0.222577	0.132544	0.0794794	0.0479846		709.948	4531.68	37.9813	36.0613	168.654	154.352	216.812	228.206	236.65	310.129	206.622	382.563	135.558
															3	1524.78	17.2	50.8312	21.9411	10.0348	0	82.8071		61.3851	26.4966	12.1183	0	100	0.0392179	0.32094	0.375029	0.221906	0.132221	0.0793307	0.0479213		692.998	4509.36	38.007	36.0726	168.924	154.437	216.553	228.138	235.365	309.694	204.148	381.526	132.552
															3	1525.22	17.3	50.8219	21.9973	9.88795	0	82.7071		61.448	26.5966	11.9554	0	100	0.0390189	0.319901	0.373672	0.221233	0.131897	0.0791817	0.0478578		676.351	4487.21	38.0329	36.0839	169.195	154.522	216.293	228.07	234.083	309.257	201.697	380.487	129.604
															3	1525.65	17.4	50.8125	22.0536	9.74107	0	82.6071		61.511	26.6969	11.792	0	100	0.0388194	0.318861	0.372313	0.220559	0.131573	0.0790324	0.0477942		660.002	4465.21	38.0589	36.0953	169.468	154.608	216.032	228.001	232.803	308.817	199.267	379.445	126.715
															3	1526.09	17.5	50.8031	22.1098	9.5942	0	82.5071		61.5742	26.7975	11.6283	0	100	0.0386195	0.317817	0.37095	0.219882	0.131247	0.0788827	0.0477304		643.949	4443.38	38.085	36.1067	169.743	154.695	215.77	227.931	231.525	308.376	196.859	378.402	123.883
															3	1526.52	17.6	50.7937	22.1661	9.44732	0	82.4071		61.6376	26.8982	11.4642	0	100	0.038419	0.316771	0.369583	0.219205	0.130921	0.0787326	0.0476665		628.187	4421.7	38.1113	36.1181	170.019	154.782	215.508	227.86	230.249	307.932	194.473	377.357	121.108
															3	1526.96	17.7	50.7844	22.2223	9.30045	0	82.3071		61.7011	26.9993	11.2997	0	100	0.0382181	0.315723	0.368214	0.218525	0.130594	0.0785821	0.0476024		612.714	4400.18	38.1377	36.1295	170.298	154.869	215.244	227.789	228.976	307.486	192.109	376.31	118.388
															3	1527.39	17.8	50.775	22.2786	9.15357	0	82.2071		61.7647	27.1005	11.1348	0	100	0.0380167	0.314672	0.366841	0.217844	0.130266	0.0784313	0.0475382		597.526	4378.82	38.1642	36.1409	170.578	154.958	214.98	227.717	227.705	307.038	189.766	375.262	115.722
															3	1527.83	17.9	50.7656	22.3348	9.0067	0	82.1071		61.8285	27.202	10.9694	0	100	0.0378148	0.313618	0.365464	0.217162	0.129937	0.0782801	0.0474738		582.619	4357.61	38.1909	36.1524	170.86	155.047	214.715	227.644	226.437	306.587	187.444	374.213	113.11
															3	1528.26	18	50.7563	22.3911	8.85982	0	82.0071		61.8925	27.3038	10.8037	0	100	0.0376123	0.312562	0.364085	0.216477	0.129608	0.0781286	0.0474092		567.989	4336.55	38.2177	36.1638	171.144	155.136	214.45	227.571	225.171	306.135	185.144	373.162	110.55
															3	1528.7	18.1	50.7469	22.4473	8.71295	0	81.9071		61.9566	27.4058	10.6376	0	100	0.0374094	0.311503	0.362702	0.215791	0.129278	0.0779767	0.0473445		553.635	4315.65	38.2446	36.1753	171.43	155.226	214.183	227.497	223.907	305.681	182.864	372.111	108.041
															3	1529.13	18.2	50.7375	22.5036	8.56607	0	81.8071		62.0209	27.5081	10.4711	0	100	0.037206	0.310442	0.361315	0.215104	0.128946	0.0778244	0.0472796		539.551	4294.91	38.2717	36.1868	171.718	155.317	213.916	227.423	222.646	305.224	180.606	371.059	105.583
															3	1529.57	18.3	50.7281	22.5598	8.4192	0	81.7071		62.0853	27.6106	10.3041	0	100	0.0370021	0.309378	0.359926	0.214414	0.128615	0.0776717	0.0472146		525.735	4274.31	38.299	36.1984	172.008	155.408	213.647	227.347	221.386	304.766	178.368	370.006	103.175
															3	1530	18.4	50.7188	22.6161	8.27232	0	81.6071		62.1499	27.7133	10.1368	0	100	0.0367977	0.308311	0.358532	0.213723	0.128282	0.0775187	0.0471494		512.184	4253.86	38.3264	36.2099	172.299	155.5	213.378	227.271	220.13	304.306	176.151	368.952	100.816
															3	1530.43	18.5	50.7094	22.6723	8.12545	0	81.5071		62.2146	27.8164	9.969	0	100	0.0365929	0.307242	0.357136	0.213031	0.127948	0.0773653	0.0470841		498.894	4233.57	38.3539	36.2215	172.593	155.592	213.108	227.195	218.875	303.845	173.955	367.898	98.5049
															3	1530.87	18.6	50.7	22.7286	7.97857	0	81.4071		62.2795	27.9196	9.80082	0	100	0.0363875	0.30617	0.355736	0.212336	0.127614	0.0772115	0.0470186		485.861	4213.42	38.3816	36.2331	172.889	155.685	212.837	227.118	217.623	303.381	171.779	366.844	96.2408
															3	1531.3	18.7	50.6906	22.7848	7.8317	0	81.3071		62.3446	28.0231	9.63224	0	100	0.0361815	0.305096	0.354332	0.21164	0.127279	0.0770573	0.0469529		473.083	4193.42	38.4094	36.2448	173.187	155.779	212.566	227.04	216.374	302.916	169.624	365.789	94.0229
															3	1531.74	18.8	50.6812	22.8411	7.68482	0	81.2071		62.4098	28.1269	9.46323	0	100	0.0359751	0.304019	0.352925	0.210942	0.126943	0.0769028	0.0468871		460.556	4173.56	38.4374	36.2564	173.486	155.873	212.293	226.961	215.127	302.449	167.489	364.734	91.8506
															3	1532.17	18.9	50.6719	22.8973	7.53795	0	81.1071		62.4752	28.231	9.29381	0	100	0.0357682	0.302939	0.351515	0.210243	0.126606	0.0767479	0.0468211		448.277	4153.85	38.4656	36.2681	173.788	155.968	212.019	226.882	213.882	301.98	165.373	363.68	89.7229
															3	1532.61	19	50.6625	22.9536	7.39107	0	81.0071		62.5408	28.3352	9.12397	0	100	0.0355608	0.301857	0.350101	0.209541	0.126268	0.0765925	0.0467549		436.243	4134.28	38.4939	36.2799	174.092	156.063	211.745	226.803	212.639	301.51	163.278	362.625	87.639
															3	1533.04	19.1	50.6531	23.0098	7.2442	0	80.9071		62.6065	28.4398	8.95372	0	100	0.0353528	0.300772	0.348683	0.208838	0.12593	0.0764369	0.0466886		424.451	4114.86	38.5224	36.2916	174.399	156.159	211.47	226.722	211.399	301.038	161.203	361.57	85.5982
															3	1533.48	19.2	50.6437	23.0661	7.09732	0	80.8071		62.6724	28.5446	8.78304	0	100	0.0351444	0.299684	0.347262	0.208133	0.125591	0.0762808	0.0466221		412.897	4095.58	38.551	36.3034	174.707	156.256	211.193	226.641	210.162	300.565	159.147	360.516	83.5997
															3	1533.91	19.3	50.6344	23.1223	6.95045	0	80.7071		62.7384	28.6497	8.61193	0	100	0.0349354	0.298593	0.345838	0.207427	0.125251	0.0761243	0.0465555		401.578	4076.44	38.5798	36.3152	175.018	156.353	210.916	226.56	208.927	300.09	157.111	359.462	81.6426
															3	1534.35	19.4	50.625	23.1786	6.80357	0	80.6071		62.8046	28.755	8.44041	0	100	0.0347259	0.2975	0.34441	0.206719	0.12491	0.0759675	0.0464887		390.491	4057.44	38.6087	36.327	175.33	156.451	210.638	226.478	207.694	299.614	155.094	358.409	79.7263
															3	1534.78	19.5	50.6156	23.2348	6.6567	0	80.5071		62.871	28.8606	8.26845	0	100	0.0345159	0.296404	0.342979	0.206008	0.124568	0.0758102	0.0464217		379.632	4038.58	38.6379	36.3388	175.645	156.549	210.359	226.395	206.463	299.136	153.097	357.356	77.8501
															3	1535.22	19.6	50.6062	23.2911	6.50982	0	80.4071		62.9375	28.9664	8.09607	0	100	0.0343053	0.295306	0.341543	0.205297	0.124225	0.0756526	0.0463545		369	4019.86	38.6671	36.3507	175.963	156.648	210.079	226.312	205.235	298.657	151.119	356.304	76.0131
															3	1535.65	19.7	50.5969	23.3473	6.36295	0	80.3071		63.0042	29.0725	7.92326	0	100	0.0340943	0.294204	0.340105	0.204583	0.123881	0.0754946	0.0462872		358.59	4001.27	38.6966	36.3626	176.282	156.748	209.799	226.228	204.01	298.177	149.16	355.252	74.2147
															3	1536.09	19.8	50.5875	23.4036	6.21607	0	80.2071		63.0711	29.1789	7.75002	0	100	0.0338827	0.2931	0.338663	0.203868	0.123537	0.0753361	0.0462198		348.4	3982.82	38.7262	36.3746	176.605	156.848	209.517	226.144	202.787	297.695	147.22	354.201	72.4541
															3	1536.52	19.9	50.5781	23.4598	6.0692	0	80.1071		63.1381	29.2856	7.57635	0	100	0.0336706	0.291993	0.337217	0.203151	0.123192	0.0751773	0.0461521		338.427	3964.51	38.756	36.3865	176.929	156.949	209.234	226.059	201.566	297.212	145.298	353.152	70.7307
															3	1536.96	20	50.5688	23.5161	5.92232	0	80.0071		63.2053	29.3925	7.40224	0	100	0.0334579	0.290884	0.335767	0.202432	0.122846	0.0750181	0.0460843		328.667	3946.33	38.786	36.3985	177.256	157.051	208.95	225.973	200.348	296.727	143.396	352.103	69.0437
															3	1537.39	20.1	50.5594	23.5723	5.77545	0	79.9071		63.2727	29.4996	7.2277	0	100	0.0332447	0.289771	0.334314	0.201711	0.122499	0.0748585	0.0460163		319.118	3928.28	38.8161	36.4105	177.585	157.153	208.666	225.887	199.132	296.242	141.512	351.055	67.3925
															3	1537.83	20.2	50.55	23.6286	5.62857	0	79.8071		63.3402	29.6071	7.05272	0	100	0.033031	0.288656	0.332857	0.200988	0.122151	0.0746985	0.0459482		309.776	3910.37	38.8464	36.4226	177.917	157.255	208.38	225.801	197.919	295.755	139.647	350.009	65.7765
															3	1538.26	20.3	50.5406	23.6848	5.4817	0	79.7071		63.4079	29.7148	6.8773	0	100	0.0328168	0.287538	0.331397	0.200264	0.121802	0.0745381	0.0458798		300.639	3892.59	38.8769	36.4347	178.251	157.359	208.093	225.713	196.708	295.267	137.799	348.963	64.1949
															3	1538.7	20.4	50.5312	23.7411	5.33482	0	79.6071		63.4758	29.8228	6.70144	0	100	0.032602	0.286417	0.329933	0.199538	0.121452	0.0743772	0.0458113		291.703	3874.94	38.9076	36.4468	178.588	157.463	207.805	225.626	195.499	294.778	135.971	347.919	62.6472
															3	1539.13	20.5	50.5219	23.7973	5.18795	0	79.5071		63.5438	29.931	6.52513	0	100	0.0323866	0.285294	0.328465	0.19881	0.121102	0.074216	0.0457427		282.967	3857.42	38.9385	36.459	178.927	157.568	207.517	225.537	194.293	294.288	134.16	346.876	61.1327
															3	1539.57	20.6	50.5125	23.8536	5.04107	0	79.4071		63.612	30.0396	6.34839	0	100	0.0321708	0.284167	0.326994	0.19808	0.120751	0.0740544	0.0456738		274.426	3840.02	38.9696	36.4712	179.269	157.673	207.227	225.448	193.09	293.797	132.367	345.835	59.6507
															3	1540	20.7	50.5031	23.9098	4.8942	0	79.3071		63.6804	30.1484	6.17119	0	100	0.0319544	0.283038	0.325519	0.197348	0.120398	0.0738924	0.0456048		266.078	3822.76	39.0008	36.4834	179.613	157.779	206.936	225.359	191.889	293.304	130.593	344.795	58.2007
															3	1540.43	20.8	50.4937	23.9661	4.74732	0	79.2071		63.749	30.2575	5.99355	0	100	0.0317374	0.281906	0.32404	0.196615	0.120045	0.0737299	0.0455356		257.919	3805.62	39.0322	36.4956	179.96	157.886	206.644	225.269	190.69	292.811	128.836	343.757	56.7821
															3	1540.87	20.9	50.4844	24.0223	4.60045	0	79.1071		63.8177	30.3668	5.81546	0	100	0.0315199	0.280771	0.322557	0.195879	0.119691	0.0735671	0.0454662		249.949	3788.61	39.0639	36.5079	180.31	157.993	206.352	225.178	189.494	292.317	127.096	342.72	55.3942
															3	1541.3	21	50.475	24.0786	4.45357	0	79.0071		63.8866	30.4764	5.63692	0	100	0.0313018	0.279633	0.321071	0.195142	0.119336	0.0734038	0.0453967		242.162	3771.72	39.0957	36.5202	180.663	158.101	206.058	225.087	188.301	291.821	125.375	341.685	54.0365
															3	1541.74	21.1	50.4656	24.1348	4.3067	0	78.9071		63.9557	30.5864	5.45793	0	100	0.0310832	0.278492	0.319581	0.194403	0.11898	0.0732401	0.045327		234.557	3754.95	39.1277	36.5326	181.018	158.21	205.763	224.996	187.11	291.325	123.67	340.652	52.7084
															3	1542.17	21.2	50.4562	24.1911	4.15982	0	78.8071		64.025	30.6965	5.27848	0	100	0.030864	0.277349	0.318087	0.193662	0.118624	0.073076	0.0452571		227.131	3738.31	39.1599	36.545	181.377	158.319	205.467	224.904	185.921	290.828	121.983	339.621	51.4093
															3	1542.61	21.3	50.4469	24.2473	4.01295	0	78.7071		64.0944	30.807	5.09858	0	100	0.0306443	0.276202	0.316589	0.192919	0.118266	0.0729115	0.045187		219.881	3721.79	39.1923	36.5574	181.738	158.429	205.17	224.811	184.735	290.33	120.314	338.591	50.1387
															3	1543.04	21.4	50.4375	24.3036	3.86607	0	78.6071		64.164	30.9178	4.91822	0	100	0.030424	0.275053	0.315088	0.192174	0.117907	0.0727466	0.0451167		212.804	3705.4	39.2249	36.5699	182.102	158.539	204.872	224.718	183.551	289.831	118.661	337.563	48.8961
															3	1543.48	21.5	50.4281	24.3598	3.7192	0	78.5071		64.2338	31.0288	4.7374	0	100	0.0302032	0.2739	0.313582	0.191428	0.117548	0.0725812	0.0450463		205.897	3689.12	39.2578	36.5824	182.469	158.651	204.572	224.624	182.37	289.331	117.025	336.538	47.6809
															3	1543.91	21.6	50.4187	24.4161	3.57232	0	78.4071		64.3038	31.1401	4.55612	0	100	0.0299818	0.272745	0.312073	0.190679	0.117188	0.0724154	0.0449757		199.159	3672.96	39.2908	36.5949	182.839	158.763	204.272	224.53	181.192	288.83	115.406	335.514	46.4925
															3	1544.35	21.7	50.4094	24.4723	3.42545	0	78.3071		64.3739	31.2517	4.37437	0	100	0.0297598	0.271587	0.31056	0.189929	0.116826	0.0722493	0.0449049		192.585	3656.93	39.3241	36.6075	183.212	158.875	203.97	224.435	180.016	288.329	113.804	334.492	45.3305
															3	1544.78	21.8	50.4	24.5286	3.27857	0	78.2071		64.4442	31.3636	4.19216	0	100	0.0295373	0.270426	0.309043	0.189176	0.116464	0.0720826	0.0448339		186.174	3641	39.3575	36.6201	183.588	158.989	203.668	224.34	178.842	287.827	112.218	333.473	44.1943
															3	1545.22	21.9	50.3906	24.5848	3.1317	0	78.1071		64.5147	31.4758	4.00949	0	100	0.0293141	0.269261	0.307522	0.188422	0.116101	0.0719156	0.0447628		179.923	3625.2	39.3912	36.6328	183.967	159.103	203.364	224.244	177.672	287.324	110.649	332.455	43.0835
															3	1545.65	22	50.3813	24.6411	2.98482	0	78.0071		64.5854	31.5882	3.82634	0	100	0.0290905	0.268094	0.305998	0.187666	0.115737	0.0717481	0.0446914		173.829	3609.51	39.4251	36.6455	184.349	159.217	203.059	224.148	176.503	286.82	109.097	331.44	41.9975
															3	1546.09	22.1	50.3719	24.6973	2.83795	0	77.9071		64.6563	31.701	3.64273	0	100	0.0288662	0.266924	0.304469	0.186907	0.115372	0.0715802	0.0446199		167.89	3593.94	39.4592	36.6582	184.735	159.333	202.753	224.051	175.337	286.316	107.56	330.427	40.9359
															3	1546.52	22.2	50.3625	24.7536	2.69107	0	77.8071		64.7273	31.814	3.45864	0	100	0.0286414	0.265751	0.302937	0.186147	0.115006	0.0714119	0.0445482		162.103	3578.48	39.4935	36.671	185.124	159.449	202.446	223.954	174.174	285.81	106.04	329.416	39.8981
															3	1546.96	22.3	50.3531	24.8098	2.5442	0	77.7071		64.7986	31.9273	3.27408	0	100	0.0284159	0.264575	0.3014	0.185385	0.114639	0.0712431	0.0444763		156.465	3563.14	39.5281	36.6838	185.516	159.566	202.137	223.856	173.013	285.305	104.536	328.408	38.8837
															3	1547.39	22.4	50.3438	24.8661	2.39732	0	77.6071		64.87	32.041	3.08905	0	100	0.0281899	0.263395	0.29986	0.184621	0.114271	0.0710739	0.0444043		150.974	3547.9	39.5629	36.6966	185.911	159.684	201.828	223.757	171.855	284.798	103.047	327.402	37.8923
															3	1547.83	22.5	50.3344	24.9223	2.25045	0	77.5071		64.9416	32.1549	2.90353	0	100	0.0279634	0.262213	0.298315	0.183855	0.113902	0.0709042	0.044332		145.627	3532.78	39.5979	36.7095	186.31	159.802	201.517	223.659	170.7	284.291	101.575	326.398	36.9234
															3	1548.26	22.6	50.325	24.9786	2.10357	0	77.4071		65.0134	32.2691	2.71754	0	100	0.0277362	0.261028	0.296767	0.183087	0.113532	0.0707342	0.0442596		140.422	3517.77	39.6332	36.7225	186.712	159.921	201.205	223.559	169.547	283.783	100.118	325.397	35.9765
															3	1548.7	22.7	50.3156	25.0348	1.9567	0	77.3071		65.0854	32.3836	2.53107	0	100	0.0275085	0.259839	0.295214	0.182317	0.113162	0.0705636	0.0441869		135.357	3502.87	39.6687	36.7354	187.118	160.041	200.891	223.459	168.396	283.275	98.6773	324.398	35.0513
															3	1549.13	22.8	50.3062	25.0911	1.80982	0	77.2071		65.1575	32.4984	2.34411	0	100	0.0272801	0.258648	0.293658	0.181545	0.11279	0.0703927	0.0441141		130.428	3488.08	39.7045	36.7485	187.528	160.161	200.577	223.359	167.249	282.766	97.2517	323.402	34.1472
															3	1549.57	22.9	50.2969	25.1473	1.66295	0	77.1071		65.2299	32.6135	2.15667	0	100	0.0270512	0.257453	0.292098	0.180771	0.112417	0.0702213	0.0440411		125.635	3473.4	39.7405	36.7615	187.941	160.283	200.261	223.258	166.103	282.257	95.8415	322.408	33.2638
															3	1550	23	50.2875	25.2036	1.51607	0	77.0071		65.3024	32.7289	1.96874	0	100	0.0268216	0.256255	0.290533	0.179995	0.112044	0.0700494	0.0439679		120.973	3458.82	39.7767	36.7746	188.357	160.405	199.944	223.157	164.961	281.747	94.4466	321.417	32.4008
															3	1550.43	23.1	50.2781	25.2598	1.3692	0	76.9071		65.3751	32.8446	1.78032	0	100	0.0265915	0.255055	0.288964	0.179217	0.111669	0.0698771	0.0438945		116.44	3444.35	39.8132	36.7878	188.778	160.528	199.626	223.055	163.821	281.236	93.0669	320.428	31.5577
															3	1550.87	23.2	50.2687	25.3161	1.22232	0	76.8071		65.448	32.9606	1.59142	0	100	0.0263608	0.253851	0.287392	0.178437	0.111294	0.0697044	0.0438209		112.036	3429.99	39.8499	36.801	189.202	160.651	199.306	222.953	162.684	280.725	91.7022	319.442	30.7342
															3	1551.3	23.3	50.2594	25.3723	1.07545	0	76.7071		65.5211	33.0769	1.40202	0	100	0.0261295	0.252644	0.285815	0.177655	0.110917	0.0695312	0.0437471		107.756	3415.73	39.8869	36.8142	189.63	160.776	198.985	222.85	161.549	280.214	90.3525	318.459	29.9297
															3	1551.74	23.4	50.25	25.4286	0.928571	0	76.6071		65.5944	33.1935	1.21212	0	100	0.0258975	0.251433	0.284234	0.176871	0.11054	0.0693575	0.0436732		103.598	3401.57	39.9242	36.8275	190.062	160.901	198.663	222.746	160.417	279.702	89.0176	317.479	29.144
															3	1552.17	23.5	50.2406	25.4848	0.781696	0	76.5071		65.6679	33.3104	1.02173	0	100	0.025665	0.25022	0.282649	0.176084	0.110161	0.0691834	0.043599		99.5612	3387.52	39.9617	36.8409	190.498	161.027	198.34	222.643	159.287	279.189	87.6975	316.501	28.3766
															3	1552.61	23.6	50.2312	25.5411	0.634821	0	76.4071		65.7416	33.4276	0.83084	0	100	0.0254319	0.249003	0.28106	0.175296	0.109782	0.0690089	0.0435247		95.6421	3373.57	39.9995	36.8543	190.938	161.153	198.015	222.538	158.16	278.677	86.392	315.526	27.6273
															3	1553.04	23.7	50.2219	25.5973	0.487946	0	76.3071		65.8154	33.5451	0.639451	0	100	0.0251981	0.247784	0.279467	0.174506	0.109401	0.0688338	0.0434501		91.8387	3359.73	40.0376	36.8677	191.382	161.281	197.688	222.433	157.036	278.163	85.101	314.553	26.8955
															3	1553.48	23.8	50.2125	25.6536	0.341071	0	76.2071		65.8895	33.6629	0.447558	0	100	0.0249637	0.246561	0.277869	0.173713	0.10902	0.0686584	0.0433754		88.1488	3345.98	40.0759	36.8812	191.83	161.409	197.361	222.328	155.915	277.65	83.8245	313.584	26.181
															3	1553.91	23.9	50.2031	25.7098	0.194196	0	76.1071		65.9637	33.7811	0.255162	0	100	0.0247288	0.245335	0.276267	0.172919	0.108637	0.0684824	0.0433004		84.5701	3332.34	40.1146	36.8947	192.283	161.539	197.032	222.222	154.796	277.136	82.5622	312.617	25.4834
															3	1554.35	24	50.1938	25.7661	0.0473214	0	76.0071		66.0382	33.8995	0.0622592	0	100	0.0244931	0.244105	0.274661	0.172122	0.108254	0.068306	0.0432253		81.1004	3318.79	40.1535	36.9083	192.74	161.669	196.702	222.116	153.68	276.621	81.3142	311.654	24.8023
															3	1554.78	24.1	50.1844	25.8223	0	0	76.0067		66.0263	33.9737	0	0	100	0.0244345	0.24384	0.274346	0.171999	0.108218	0.0683066	0.0432387		77.1947	3305.34	40.0339	36.9212	192.293	161.796	195.603	222.006	152.079	276.104	79.8752	310.692	24.089
															3	1555.5	24.2	50.1814	25.7253	0	0	75.9067		66.1093	33.8907	0	0	100	0.0243943	0.243537	0.273878	0.171691	0.108015	0.0681738	0.0431518		73.4098	3291.98	39.9204	36.9336	191.951	161.92	194.717	221.893	150.723	275.586	78.6111	309.733	23.4486
															3	1556.21	24.3	50.1784	25.6283	0	0	75.8067		66.1925	33.8075	0	0	100	0.0243541	0.243233	0.27341	0.171382	0.107812	0.0680407	0.0430648		69.7999	3278.72	39.8068	36.9455	191.608	162.042	193.832	221.778	149.374	275.067	77.363	308.777	22.8232
															3	1556.93	24.4	50.1754	25.5313	0	0	75.7067		66.276	33.724	0	0	100	0.0243137	0.242929	0.27294	0.171072	0.107608	0.0679072	0.0429775		66.3576	3265.56	39.6934	36.9567	191.266	162.162	192.948	221.659	148.033	274.546	76.1306	307.823	22.2125
															3	1557.64	24.5	50.1724	25.4343	0	0	75.6067		66.3597	33.6403	0	0	100	0.0242732	0.242624	0.272468	0.170761	0.107404	0.0677734	0.04289		63.0754	3252.49	39.5799	36.9674	190.923	162.28	192.065	221.539	146.7	274.024	74.914	306.873	21.6161
															3	1558.35	24.6	50.1694	25.3373	0	0	75.5067		66.4436	33.5564	0	0	100	0.0242326	0.242318	0.271996	0.170449	0.107199	0.0676392	0.0428023		59.9464	3239.51	39.4665	36.9776	190.579	162.395	191.184	221.415	145.375	273.502	73.7128	305.925	21.0338
															3	1559.07	24.7	50.1664	25.2403	0	0	75.4067		66.5277	33.4723	0	0	100	0.0241919	0.242012	0.271522	0.170137	0.106994	0.0675047	0.0427143		56.9639	3226.62	39.3531	36.9872	190.235	162.507	190.304	221.289	144.057	272.977	72.5271	304.98	20.4653
															3	1559.78	24.8	50.1634	25.1433	0	0	75.3067		66.6121	33.3879	0	0	100	0.0241511	0.241704	0.271048	0.169824	0.106788	0.0673698	0.0426261		54.1214	3213.83	39.2397	36.9963	189.891	162.618	189.425	221.161	142.748	272.452	71.3565	304.038	19.9103
															3	1560.5	24.9	50.1604	25.0463	0	0	75.2067		66.6967	33.3033	0	0	100	0.0241102	0.241396	0.270571	0.16951	0.106582	0.0672346	0.0425377		51.4128	3201.13	39.1264	37.0048	189.546	162.726	188.547	221.03	141.445	271.926	70.201	303.099	19.3686
															3	1561.21	25	50.1574	24.9493	0	0	75.1067		66.7815	33.2185	0	0	100	0.0240692	0.241087	0.270094	0.169195	0.106375	0.0670989	0.042449		48.8321	3188.52	39.0131	37.0129	189.201	162.832	187.671	220.896	140.151	271.399	69.0605	302.163	18.8398
															3	1561.93	25.1	50.1544	24.8523	0	0	75.0067		66.8665	33.1335	0	0	100	0.024028	0.240777	0.269615	0.168879	0.106168	0.066963	0.0423601		46.3736	3176	38.8999	37.0204	188.855	162.935	186.796	220.76	138.864	270.871	67.9347	301.229	18.3237
															3	1562.64	25.2	50.1514	24.7553	0	0	74.9067		66.9518	33.0482	0	0	100	0.0239868	0.240466	0.269135	0.168563	0.105959	0.0668266	0.042271		44.0319	3163.57	38.7866	37.0274	188.509	163.037	185.922	220.622	137.585	270.342	66.8236	300.299	17.82
															3	1563.35	25.3	50.1484	24.6583	0	0	74.8067		67.0373	32.9627	0	0	100	0.0239454	0.240154	0.268654	0.168245	0.105751	0.0666899	0.0421816		41.8018	3151.24	38.6734	37.0339	188.162	163.136	185.05	220.482	136.313	269.812	65.7269	299.372	17.3285
															3	1564.07	25.4	50.1454	24.5613	0	0	74.7067		67.123	32.877	0	0	100	0.023904	0.239842	0.268171	0.167927	0.105542	0.0665529	0.042092		39.6783	3138.99	38.5603	37.0399	187.815	163.233	184.179	220.339	135.049	269.282	64.6447	298.448	16.849
															3	1564.78	25.5	50.1424	24.4643	0	0	74.6067		67.2089	32.7911	0	0	100	0.0238624	0.239528	0.267688	0.167608	0.105332	0.0664154	0.0420021		37.6565	3126.82	38.4471	37.0454	187.468	163.328	183.309	220.193	133.793	268.751	63.5766	297.527	16.3811
															3	1565.5	25.6	50.1394	24.3673	0	0	74.5067		67.2951	32.7049	0	0	100	0.0238207	0.239214	0.267202	0.167288	0.105122	0.0662776	0.041912		35.732	3114.75	38.334	37.0505	187.12	163.421	182.44	220.046	132.544	268.218	62.5227	296.609	15.9246
															3	1566.21	25.7	50.1364	24.2703	0	0	74.4067		67.3815	32.6185	0	0	100	0.0237789	0.238899	0.266716	0.166967	0.104911	0.0661394	0.0418217		33.9003	3102.76	38.221	37.055	186.771	163.512	181.573	219.896	131.302	267.686	61.4827	295.694	15.4793
															3	1566.93	25.8	50.1334	24.1733	0	0	74.3067		67.4682	32.5318	0	0	100	0.023737	0.238584	0.266228	0.166646	0.1047	0.0660009	0.0417311		32.1572	3090.86	38.1079	37.0591	186.422	163.601	180.707	219.744	130.068	267.152	60.4565	294.782	15.045
															3	1567.64	25.9	50.1304	24.0763	0	0	74.2067		67.5551	32.4449	0	0	100	0.023695	0.238267	0.265739	0.166323	0.104488	0.065862	0.0416403		30.4987	3079.04	37.9949	37.0627	186.073	163.688	179.843	219.59	128.842	266.618	59.4439	293.874	14.6214
															3	1568.35	26	50.1274	23.9793	0	0	74.1067		67.6422	32.3578	0	0	100	0.0236528	0.237949	0.265249	0.166	0.104275	0.0657227	0.0415492		28.9209	3067.31	37.882	37.0659	185.723	163.773	178.979	219.434	127.623	266.084	58.4449	292.968	14.2082
															3	1569.07	26.1	50.1244	23.8823	0	0	74.0067		67.7295	32.2705	0	0	100	0.0236106	0.237631	0.264757	0.165676	0.104062	0.065583	0.0414579		27.4202	3055.66	37.769	37.0686	185.373	163.855	178.117	219.276	126.412	265.549	57.4593	292.066	13.8054
															3	1569.78	26.2	50.1214	23.7853	0	0	73.9067		67.8171	32.1829	0	0	100	0.0235682	0.237312	0.264264	0.16535	0.103848	0.065443	0.0413663		25.9929	3044.1	37.6561	37.0708	185.022	163.936	177.257	219.115	125.208	265.013	56.487	291.167	13.4126
															3	1570.5	26.3	50.1184	23.6883	0	0	73.8067		67.9049	32.0951	0	0	100	0.0235257	0.236992	0.263769	0.165024	0.103634	0.0653025	0.0412745		24.6358	3032.62	37.5433	37.0726	184.671	164.015	176.397	218.953	124.011	264.477	55.5277	290.271	13.0296
															3	1571.21	26.4	50.1154	23.5913	0	0	73.7067		67.993	32.007	0	0	100	0.0234831	0.236671	0.263274	0.164697	0.103419	0.0651617	0.0411824		23.3455	3021.22	37.4304	37.074	184.319	164.092	175.539	218.789	122.822	263.94	54.5815	289.378	12.6562
															3	1571.93	26.5	50.1124	23.4943	0	0	73.6067		68.0813	31.9187	0	0	100	0.0234404	0.236349	0.262777	0.16437	0.103204	0.0650205	0.0410901		22.119	3009.9	37.3176	37.0749	183.967	164.167	174.682	218.622	121.64	263.403	53.6482	288.488	12.2923
															3	1572.64	26.6	50.1094	23.3973	0	0	73.5067		68.1698	31.8302	0	0	100	0.0233976	0.236026	0.262278	0.164041	0.102988	0.0648789	0.0409975		20.9533	2998.67	37.2049	37.0754	183.615	164.24	173.827	218.454	120.465	262.866	52.7276	287.602	11.9375
															3	1573.35	26.7	50.1064	23.3003	0	0	73.4067		68.2586	31.7414	0	0	100	0.0233546	0.235702	0.261778	0.163711	0.102771	0.064737	0.0409047		19.8456	2987.51	37.0921	37.0754	183.262	164.311	172.973	218.283	119.298	262.328	51.8196	286.719	11.5918
															3	1574.07	26.8	50.1034	23.2033	0	0	73.3067		68.3476	31.6524	0	0	100	0.0233116	0.235378	0.261277	0.163381	0.102554	0.0645946	0.0408116		18.7932	2976.43	36.9794	37.0751	182.908	164.381	172.12	218.111	118.138	261.79	50.9241	285.839	11.2548
															3	1574.78	26.9	50.1004	23.1063	0	0	73.2067		68.4369	31.5631	0	0	100	0.0232684	0.235052	0.260775	0.163049	0.102336	0.0644519	0.0407183		17.7934	2965.43	36.8668	37.0743	182.554	164.448	171.269	217.937	116.986	261.252	50.0409	284.962	10.9265
															3	1575.5	27	50.0974	23.0093	0	0	73.1067		68.5264	31.4736	0	0	100	0.0232251	0.234726	0.260271	0.162717	0.102118	0.0643088	0.0406247		16.8438	2954.51	36.7541	37.0731	182.2	164.514	170.418	217.761	115.84	260.713	49.17	284.089	10.6066
															3	1576.21	27.1	50.0944	22.9123	0	0	73.0067		68.6161	31.3839	0	0	100	0.0231817	0.234399	0.259766	0.162384	0.101899	0.0641652	0.0405309		15.9421	2943.67	36.6415	37.0715	181.845	164.578	169.57	217.583	114.702	260.174	48.3111	283.219	10.2949
															3	1576.93	27.2	50.0914	22.8153	0	0	72.9067		68.7061	31.2939	0	0	100	0.0231381	0.234071	0.259259	0.16205	0.101679	0.0640213	0.0404368		15.0859	2932.9	36.529	37.0695	181.489	164.64	168.722	217.404	113.571	259.635	47.4642	282.352	9.99131
															3	1577.64	27.3	50.0884	22.7183	0	0	72.8067		68.7964	31.2036	0	0	100	0.0230945	0.233742	0.258751	0.161715	0.101459	0.063877	0.0403424		14.2731	2922.21	36.4165	37.0671	181.133	164.7	167.876	217.222	112.447	259.096	46.6292	281.489	9.69558
															3	1578.35	27.4	50.0854	22.6213	0	0	72.7067		68.8869	31.1131	0	0	100	0.0230507	0.233412	0.258241	0.161379	0.101238	0.0637323	0.0402478		13.5017	2911.6	36.304	37.0643	180.777	164.759	167.031	217.039	111.331	258.557	45.8059	280.629	9.40755
															3	1579.07	27.5	50.0824	22.5243	0	0	72.6067		68.9776	31.0224	0	0	100	0.0230068	0.233081	0.257731	0.161042	0.101017	0.0635872	0.0401529		12.7696	2901.06	36.1915	37.0612	180.42	164.816	166.188	216.854	110.222	258.018	44.9942	279.772	9.12704
															3	1579.78	27.6	50.0794	22.4273	0	0	72.5067		69.0686	30.9314	0	0	100	0.0229628	0.23275	0.257218	0.160704	0.100795	0.0634417	0.0400578		12.075	2890.59	36.0791	37.0576	180.062	164.871	165.346	216.667	109.119	257.478	44.194	278.918	8.85389
															3	1580.5	27.7	50.0764	22.3303	0	0	72.4067		69.1599	30.8401	0	0	100	0.0229187	0.232417	0.256705	0.160365	0.100572	0.0632958	0.0399624		11.416	2880.19	35.9667	37.0537	179.705	164.925	164.505	216.479	108.024	256.939	43.4052	278.068	8.58793
															3	1581.21	27.8	50.0734	22.2333	0	0	72.3067		69.2514	30.7486	0	0	100	0.0228744	0.232084	0.256189	0.160026	0.100349	0.0631495	0.0398667		10.791	2869.87	35.8543	37.0494	179.346	164.977	163.666	216.289	106.936	256.399	42.6276	277.221	8.329
															3	1581.93	27.9	50.0704	22.1363	0	0	72.2067		69.3431	30.6569	0	0	100	0.02283	0.231749	0.255673	0.159685	0.100125	0.0630028	0.0397708		10.1983	2859.62	35.742	37.0447	178.987	165.027	162.828	216.098	105.855	255.859	41.8611	276.378	8.07693
															3	1582.64	28	50.0674	22.0393	0	0	72.1067		69.4351	30.5649	0	0	100	0.0227855	0.231414	0.255155	0.159343	0.0999003	0.0628556	0.0396746		9.63626	2849.44	35.6297	37.0396	178.628	165.075	161.991	215.904	104.781	255.32	41.1056	275.537	7.83158
															3	1583.35	28.1	50.0644	21.9423	0	0	72.0067		69.5274	30.4726	0	0	100	0.0227409	0.231077	0.254636	0.159001	0.0996752	0.0627081	0.0395781		9.10351	2839.34	35.5175	37.0342	178.268	165.122	161.156	215.709	103.715	254.78	40.361	274.7	7.59278
															3	1584.07	28.2	50.0614	21.8453	0	0	71.9067		69.6199	30.3801	0	0	100	0.0226961	0.23074	0.254115	0.158657	0.0994494	0.0625602	0.0394814		8.59855	2829.3	35.4052	37.0284	177.907	165.168	160.322	215.513	102.655	254.241	39.6271	273.867	7.36039
															3	1584.78	28.3	50.0584	21.7483	0	0	71.8067		69.7127	30.2873	0	0	100	0.0226512	0.230402	0.253592	0.158313	0.0992231	0.0624118	0.0393844		8.12003	2819.33	35.2931	37.0223	177.546	165.212	159.489	215.315	101.602	253.702	38.904	273.037	7.13426
															3	1585.5	28.4	50.0554	21.6513	0	0	71.7067		69.8057	30.1943	0	0	100	0.0226062	0.230063	0.253069	0.157968	0.0989961	0.062263	0.0392871		7.66665	2809.43	35.1809	37.0158	177.185	165.254	158.658	215.116	100.556	253.162	38.1913	272.21	6.91423
															3	1586.21	28.5	50.0524	21.5543	0	0	71.6067		69.899	30.101	0	0	100	0.0225611	0.229723	0.252543	0.157621	0.0987684	0.0621139	0.0391896		7.23717	2799.6	35.0688	37.009	176.823	165.294	157.828	214.915	99.5173	252.623	37.4891	271.386	6.70018
															3	1586.93	28.6	50.0494	21.4573	0	0	71.5067		69.9926	30.0074	0	0	100	0.0225158	0.229382	0.252017	0.157274	0.0985402	0.0619642	0.0390918		6.8304	2789.83	34.9567	37.0018	176.46	165.333	157	214.712	98.4854	252.084	36.7971	270.566	6.49196
															3	1587.64	28.7	50.0464	21.3603	0	0	71.4067		70.0864	29.9136	0	0	100	0.0224705	0.22904	0.251489	0.156926	0.0983113	0.0618142	0.0389937		6.4452	2780.13	34.8447	36.9943	176.097	165.371	156.173	214.508	97.4604	251.546	36.1154	269.749	6.28943
															3	1588.35	28.8	50.0434	21.2633	0	0	71.3067		70.1805	29.8195	0	0	100	0.0224249	0.228697	0.250959	0.156576	0.0980817	0.0616638	0.0388953		6.08052	2770.5	34.7327	36.9864	175.734	165.407	155.347	214.303	96.4422	251.007	35.4438	268.935	6.09245
															3	1589.07	28.9	50.0404	21.1663	0	0	71.2067		70.2748	29.7252	0	0	100	0.0223793	0.228353	0.250428	0.156226	0.0978515	0.0615129	0.0387967		5.73531	2760.94	34.6207	36.9782	175.37	165.441	154.523	214.096	95.431	250.469	34.7821	268.125	5.90091
															3	1589.78	29	50.0374	21.0693	0	0	71.1067		70.3694	29.6306	0	0	100	0.0223335	0.228008	0.249895	0.155875	0.0976207	0.0613616	0.0386978		5.40861	2751.43	34.5088	36.9697	175.005	165.474	153.7	213.888	94.4265	249.931	34.1303	267.318	5.71466
															3	1590.5	29.1	50.0344	20.9723	0	0	71.0067		70.4643	29.5357	0	0	100	0.0222876	0.227662	0.249361	0.155522	0.0973892	0.0612099	0.0385986		5.09947	2742	34.3969	36.9609	174.64	165.506	152.878	213.678	93.4289	249.393	33.4882	266.515	5.53359
															3	1591.21	29.2	50.0314	20.8753	0	0	70.9067		70.5594	29.4406	0	0	100	0.0222416	0.227315	0.248825	0.155169	0.097157	0.0610578	0.0384991		4.80701	2732.62	34.285	36.9517	174.274	165.536	152.058	213.467	92.4382	248.855	32.8558	265.715	5.35756
															3	1591.93	29.3	50.0284	20.7783	0	0	70.8067		70.6549	29.3451	0	0	100	0.0221955	0.226968	0.248288	0.154815	0.0969242	0.0609052	0.0383993		4.53039	2723.31	34.1732	36.9422	173.908	165.564	151.239	213.255	91.4542	248.318	32.2329	264.918	5.18646
															3	1592.64	29.4	50.0254	20.6813	0	0	70.7067		70.7505	29.2495	0	0	100	0.0221492	0.226619	0.24775	0.15446	0.0966907	0.0607522	0.0382993		4.26879	2714.06	34.0614	36.9324	173.541	165.591	150.422	213.041	90.477	247.781	31.6195	264.124	5.02017
															3	1593.35	29.5	50.0224	20.5843	0	0	70.6067		70.8465	29.1535	0	0	100	0.0221028	0.226269	0.247209	0.154104	0.0964566	0.0605988	0.038199		4.02146	2704.88	33.9496	36.9223	173.174	165.617	149.606	212.826	89.5065	247.245	31.0154	263.334	4.85857
															3	1594.07	29.6	50.0194	20.4873	0	0	70.5067		70.9427	29.0573	0	0	100	0.0220562	0.225918	0.246668	0.153746	0.0962218	0.0604449	0.0380984		3.78765	2695.75	33.8379	36.9119	172.806	165.641	148.791	212.609	88.5427	246.708	30.4204	262.547	4.70155
															3	1594.78	29.7	50.0164	20.3903	0	0	70.4067		71.0392	28.9608	0	0	100	0.0220095	0.225566	0.246124	0.153388	0.0959864	0.0602906	0.0379975		3.56668	2686.69	33.7262	36.9012	172.438	165.664	147.978	212.392	87.5857	246.173	29.8346	261.764	4.54899
															3	1595.5	29.8	50.0134	20.2933	0	0	70.3067		71.136	28.864	0	0	100	0.0219627	0.225214	0.24558	0.153029	0.0957503	0.0601358	0.0378963		3.35788	2677.68	33.6146	36.8902	172.069	165.686	147.166	212.173	86.6353	245.637	29.2578	260.983	4.40078
															3	1596.21	29.9	50.0104	20.1963	0	0	70.2067		71.2331	28.7669	0	0	100	0.0219158	0.22486	0.245033	0.152668	0.0955135	0.0599806	0.0377948		3.16061	2668.74	33.503	36.8788	171.7	165.706	146.356	211.953	85.6916	245.102	28.69	260.206	4.25683
															3	1596.93	30	50.0074	20.0993	0	0	70.1067		71.3304	28.6696	0	0	100	0.0218687	0.224505	0.244485	0.152307	0.095276	0.059825	0.0376931		2.97429	2659.85	33.3914	36.8672	171.33	165.725	145.547	211.731	84.7546	244.568	28.1309	259.433	4.11702
															3	1597.64	30.1	50.0044	20.0023	0	0	70.0067		71.428	28.572	0	0	100	0.0218215	0.224149	0.243936	0.151945	0.0950378	0.0596689	0.037591		2.79834	2651.02	33.2799	36.8553	170.959	165.742	144.739	211.509	83.8241	244.034	27.5805	258.663	3.98125
															3	1598.35	30.2	50.0014	19.9053	0	0	69.9067		71.5259	28.4741	0	0	100	0.0217741	0.223793	0.243385	0.151581	0.094799	0.0595124	0.0374887		2.63222	2642.25	33.1684	36.8431	170.588	165.758	143.933	211.285	82.9003	243.5	27.0387	257.896	3.84942
															3	1599.07	30.3	49.9984	19.8083	0	0	69.8067		71.624	28.376	0	0	100	0.0217266	0.223435	0.242832	0.151217	0.0945595	0.0593554	0.0373861		2.47541	2633.54	33.0569	36.8306	170.216	165.773	143.128	211.06	81.9831	242.967	26.5054	257.132	3.72143
															3	1599.78	30.4	49.9954	19.7113	0	0	69.7067		71.7225	28.2775	0	0	100	0.021679	0.223076	0.242278	0.150851	0.0943193	0.059198	0.0372831		2.32741	2624.89	32.9455	36.8178	169.844	165.786	142.325	210.834	81.0724	242.435	25.9805	256.372	3.59719
															3	1600.5	30.5	49.9924	19.6143	0	0	69.6067		71.8212	28.1788	0	0	100	0.0216312	0.222716	0.241722	0.150485	0.0940784	0.0590401	0.0371799		2.18777	2616.29	32.8341	36.8047	169.471	165.798	141.523	210.607	80.1682	241.903	25.4639	255.615	3.47659
															3	1601.21	30.6	49.9894	19.5173	0	0	69.5067		71.9202	28.0798	0	0	100	0.0215833	0.222355	0.241165	0.150117	0.0938368	0.0588818	0.0370764		2.05605	2607.74	32.7227	36.7914	169.097	165.809	140.723	210.378	79.2706	241.371	24.9555	254.861	3.35956
															3	1601.93	30.7	49.9864	19.4203	0	0	69.4067		72.0195	27.9805	0	0	100	0.0215353	0.221993	0.240606	0.149749	0.0935945	0.058723	0.0369726		1.93181	2599.26	32.6114	36.7778	168.723	165.819	139.923	210.149	78.3794	240.84	24.4552	254.11	3.24599
															3	1602.64	30.8	49.9834	19.3233	0	0	69.3067		72.1191	27.8809	0	0	100	0.0214871	0.22163	0.240045	0.149379	0.0933515	0.0585638	0.0368684		1.81466	2590.82	32.5002	36.7639	168.349	165.827	139.126	209.918	77.4948	240.31	23.9629	253.363	3.1358
															3	1603.35	30.9	49.9804	19.2263	0	0	69.2067		72.219	27.781	0	0	100	0.0214388	0.221266	0.239483	0.149008	0.0931078	0.0584041	0.036764		1.70421	2582.44	32.3889	36.7497	167.974	165.834	138.33	209.687	76.6165	239.78	23.4786	252.619	3.0289
															3	1604.07	31	49.9774	19.1293	0	0	69.1067		72.3191	27.6809	0	0	100	0.0213904	0.220901	0.238919	0.148636	0.0928634	0.0582439	0.0366593		1.60012	2574.12	32.2777	36.7353	167.598	165.839	137.535	209.454	75.7447	239.251	23.002	251.878	2.92521
															3	1604.78	31.1	49.9744	19.0323	0	0	69.0067		72.4196	27.5804	0	0	100	0.0213418	0.220535	0.238353	0.148263	0.0926183	0.0580833	0.0365543		1.50203	2565.85	32.1665	36.7206	167.221	165.844	136.742	209.22	74.8794	238.723	22.5332	251.141	2.82465
															3	1605.5	31.2	49.9714	18.9353	0	0	68.9067		72.5203	27.4797	0	0	100	0.021293	0.220168	0.237786	0.147889	0.0923725	0.0579222	0.0364489		1.40961	2557.63	32.0554	36.7057	166.844	165.847	135.95	208.985	74.0204	238.195	22.072	250.407	2.72712
															3	1606.21	31.3	49.9684	18.8383	0	0	68.8067		72.6214	27.3786	0	0	100	0.0212442	0.219799	0.237218	0.147514	0.092126	0.0577606	0.0363433		1.32257	2549.46	31.9443	36.6905	166.467	165.849	135.16	208.749	73.1678	237.667	21.6184	249.676	2.63256
															3	1606.93	31.4	49.9654	18.7413	0	0	68.7067		72.7227	27.2773	0	0	100	0.0211952	0.21943	0.236647	0.147138	0.0918788	0.0575986	0.0362374		1.2406	2541.35	31.8333	36.675	166.089	165.85	134.371	208.513	72.3215	237.141	21.1722	248.948	2.54089
															3	1607.64	31.5	49.9624	18.6443	0	0	68.6067		72.8243	27.1757	0	0	100	0.021146	0.219059	0.236075	0.146761	0.0916308	0.0574361	0.0361311		1.16342	2533.28	31.7223	36.6593	165.71	165.849	133.583	208.275	71.4816	236.615	20.7333	248.224	2.45202
															3	1608.35	31.6	49.9594	18.5473	0	0	68.5067		72.9263	27.0737	0	0	100	0.0210967	0.218688	0.235501	0.146382	0.0913821	0.0572731	0.0360246		1.09079	2525.27	31.6113	36.6433	165.331	165.848	132.797	208.036	70.6479	236.09	20.3018	247.502	2.3659
															3	1609.07	31.7	49.9564	18.4503	0	0	68.4067		73.0285	26.9715	0	0	100	0.0210472	0.218315	0.234926	0.146003	0.0911327	0.0571096	0.0359177		1.02243	2517.3	31.5004	36.6271	164.951	165.845	132.013	207.796	69.8206	235.565	19.8773	246.784	2.28243
															3	1609.78	31.8	49.9534	18.3533	0	0	68.3067		73.131	26.869	0	0	100	0.0209976	0.217942	0.234349	0.145622	0.0908826	0.0569457	0.0358105		0.958119	2509.39	31.3895	36.6106	164.57	165.841	131.23	207.555	68.9995	235.041	19.46	246.069	2.20156
															3	1610.5	31.9	49.9504	18.2563	0	0	68.2067		73.2338	26.7662	0	0	100	0.0209479	0.217567	0.23377	0.145241	0.0906317	0.0567813	0.035703		0.897628	2501.53	31.2786	36.5939	164.189	165.836	130.448	207.314	68.1846	234.518	19.0497	245.358	2.1232
															3	1611.21	32	49.9474	18.1593	0	0	68.1067		73.337	26.663	0	0	100	0.020898	0.217191	0.233189	0.144858	0.0903801	0.0566164	0.0355952		0.840743	2493.71	31.1678	36.5769	163.807	165.829	129.668	207.071	67.376	233.996	18.6463	244.649	2.04731
															3	1611.93	32.1	49.9444	18.0623	0	0	68.0067		73.4404	26.5596	0	0	100	0.020848	0.216814	0.232607	0.144474	0.0901277	0.056451	0.035487		0.787263	2485.95	31.057	36.5597	163.425	165.822	128.889	206.827	66.5736	233.474	18.2497	243.944	1.9738
															3	1612.64	32.2	49.9414	17.9653	0	0	67.9067		73.5441	26.4559	0	0	100	0.0207978	0.216436	0.232023	0.144089	0.0898746	0.0562851	0.0353786		0.736996	2478.23	30.9463	36.5423	163.042	165.813	128.112	206.583	65.7773	232.954	17.8599	243.242	1.90261
															3	1613.35	32.3	49.9384	17.8683	0	0	67.8067		73.6481	26.3519	0	0	100	0.0207475	0.216057	0.231437	0.143702	0.0896208	0.0561188	0.0352698		0.68976	2470.56	30.8356	36.5246	162.658	165.804	127.336	206.338	64.9872	232.434	17.4767	242.543	1.83369
															3	1614.07	32.4	49.9354	17.7713	0	0	67.7067		73.7525	26.2475	0	0	100	0.020697	0.215676	0.23085	0.143315	0.0893662	0.0559519	0.0351607		0.645383	2462.94	30.7249	36.5067	162.274	165.793	126.562	206.091	64.2032	231.914	17.1	241.847	1.76696
															3	1614.78	32.5	49.9324	17.6743	0	0	67.6067		73.8571	26.1429	0	0	100	0.0206464	0.215295	0.230261	0.142926	0.0891108	0.0557846	0.0350513		0.603702	2455.36	30.6143	36.4886	161.889	165.781	125.789	205.844	63.4254	231.396	16.7299	241.154	1.70237
															3	1615.5	32.6	49.9294	17.5773	0	0	67.5067		73.9621	26.0379	0	0	100	0.0205956	0.214912	0.22967	0.142537	0.0888547	0.0556167	0.0349416		0.564564	2447.83	30.5037	36.4702	161.503	165.767	125.018	205.596	62.6536	230.878	16.3661	240.465	1.63986
															3	1616.21	32.7	49.9264	17.4803	0	0	67.4067		74.0674	25.9326	0	0	100	0.0205447	0.214528	0.229077	0.142146	0.0885979	0.0554484	0.0348315		0.527822	2440.35	30.3932	36.4517	161.117	165.753	124.248	205.348	61.8879	230.362	16.0087	239.778	1.57937
															3	1616.93	32.8	49.9234	17.3833	0	0	67.3067		74.173	25.827	0	0	100	0.0204936	0.214144	0.228483	0.141754	0.0883402	0.0552796	0.0347211		0.493338	2432.91	30.2826	36.4328	160.73	165.738	123.48	205.098	61.1283	229.846	15.6575	239.095	1.52084
															3	1617.64	32.9	49.9204	17.2863	0	0	67.2067		74.2789	25.7211	0	0	100	0.0204424	0.213757	0.227886	0.141361	0.0880818	0.0551102	0.0346104		0.460982	2425.51	30.1722	36.4138	160.342	165.722	122.713	204.848	60.3747	229.331	15.3125	238.415	1.46423
															3	1618.35	33	49.9174	17.1893	0	0	67.1067		74.3851	25.6149	0	0	100	0.020391	0.21337	0.227289	0.140966	0.0878227	0.0549404	0.0344993		0.430631	2418.16	30.0618	36.3946	159.954	165.704	121.948	204.596	59.6271	228.816	14.9735	237.738	1.40947
															3	1619.07	33.1	49.9144	17.0923	0	0	67.0067		74.4916	25.5084	0	0	100	0.0203395	0.212982	0.226689	0.140571	0.0875627	0.05477	0.0343879		0.402167	2410.86	29.9514	36.3751	159.565	165.686	121.184	204.344	58.8855	228.303	14.6406	237.064	1.35651
															3	1619.78	33.2	49.9114	16.9953	0	0	66.9067		74.5985	25.4015	0	0	100	0.0202878	0.212592	0.226087	0.140174	0.087302	0.0545991	0.0342762		0.37548	2403.6	29.841	36.3554	159.176	165.666	120.422	204.092	58.1498	227.79	14.3135	236.393	1.3053
															3	1620.5	33.3	49.9084	16.8983	0	0	66.8067		74.7056	25.2944	0	0	100	0.0202359	0.212202	0.225484	0.139776	0.0870405	0.0544278	0.0341642		0.350466	2396.38	29.7307	36.3355	158.785	165.645	119.661	203.838	57.4201	227.279	13.9923	235.725	1.2558
															3	1621.21	33.4	49.9054	16.8013	0	0	66.7067		74.8131	25.1869	0	0	100	0.0201839	0.21181	0.224879	0.139377	0.0867782	0.0542559	0.0340518		0.327026	2389.21	29.6205	36.3154	158.395	165.624	118.902	203.584	56.6963	226.768	13.6768	235.06	1.20795
															3	1621.93	33.5	49.9024	16.7043	0	0	66.6067		74.921	25.079	0	0	100	0.0201318	0.211417	0.224272	0.138977	0.0865152	0.0540835	0.0339391		0.305066	2382.08	29.5102	36.2951	158.003	165.601	118.145	203.329	55.9784	226.258	13.3671	234.398	1.1617
															3	1622.64	33.6	49.8994	16.6073	0	0	66.5067		75.0291	24.9709	0	0	100	0.0200795	0.211023	0.223663	0.138575	0.0862513	0.0539106	0.033826		0.2845	2374.99	29.4	36.2746	157.611	165.577	117.388	203.073	55.2664	225.749	13.0629	233.74	1.11702
															3	1623.35	33.7	49.8964	16.5103	0	0	66.4067		75.1376	24.8624	0	0	100	0.020027	0.210627	0.223052	0.138173	0.0859867	0.0537371	0.0337126		0.265243	2367.94	29.2899	36.2539	157.218	165.552	116.634	202.816	54.5602	225.241	12.7643	233.084	1.07384
															3	1624.07	33.8	49.8934	16.4133	0	0	66.3067		75.2464	24.7536	0	0	100	0.0199744	0.210231	0.22244	0.137769	0.0857212	0.0535631	0.0335988		0.247217	2360.94	29.1798	36.2329	156.824	165.526	115.881	202.559	53.8599	224.734	12.4711	232.431	1.03214
															3	1624.78	33.9	49.8904	16.3163	0	0	66.2067		75.3555	24.6445	0	0	100	0.0199216	0.209833	0.221826	0.137364	0.085455	0.0533887	0.0334848		0.230349	2353.97	29.0697	36.2118	156.43	165.5	115.129	202.301	53.1654	224.228	12.1833	231.782	0.991864
															3	1625.5	34	49.8874	16.2193	0	0	66.1067		75.4649	24.5351	0	0	100	0.0198686	0.209434	0.221209	0.136957	0.0851879	0.0532136	0.0333703		0.214568	2347.05	28.9597	36.1905	156.035	165.472	114.379	202.043	52.4767	223.723	11.9008	231.135	0.952971
															3	1626.21	34.1	49.8844	16.1223	0	0	66.0067		75.5747	24.4253	0	0	100	0.0198155	0.209034	0.220591	0.13655	0.08492	0.0530381	0.0332555		0.199808	2340.17	28.8497	36.1689	155.639	165.443	113.631	201.783	51.7937	223.219	11.6235	230.491	0.915421
															3	1626.93	34.2	49.8814	16.0253	0	0	65.9067		75.6848	24.3152	0	0	100	0.0197623	0.208633	0.219971	0.136141	0.0846514	0.052862	0.0331404		0.186007	2333.33	28.7398	36.1472	155.243	165.413	112.884	201.523	51.1165	222.716	11.3514	229.85	0.879174
															3	1627.64	34.3	49.8784	15.9283	0	0	65.8067		75.7953	24.2047	0	0	100	0.0197088	0.20823	0.21935	0.135731	0.0843819	0.0526854	0.0330249		0.173107	2326.52	28.6299	36.1253	154.846	165.382	112.139	201.263	50.445	222.213	11.0844	229.213	0.844191
															3	1628.35	34.4	49.8754	15.8313	0	0	65.7067		75.9061	24.0939	0	0	100	0.0196552	0.207826	0.218726	0.13532	0.0841116	0.0525082	0.0329091		0.161052	2319.76	28.52	36.1032	154.448	165.35	111.395	201.002	49.7793	221.712	10.8224	228.578	0.810434
															3	1629.07	34.5	49.8724	15.7343	0	0	65.6067		76.0172	23.9828	0	0	100	0.0196015	0.207421	0.2181	0.134907	0.0838404	0.0523305	0.0327929		0.14979	2313.04	28.4102	36.0809	154.049	165.318	110.653	200.74	49.1192	221.212	10.5654	227.946	0.777866
															3	1629.78	34.6	49.8694	15.6373	0	0	65.5067		76.1287	23.8713	0	0	100	0.0195476	0.207015	0.217473	0.134493	0.0835684	0.0521523	0.0326764		0.139272	2306.35	28.3005	36.0584	153.65	165.284	109.912	200.477	48.4647	220.713	10.3132	227.317	0.746451
															3	1630.5	34.7	49.8664	15.5403	0	0	65.4067		76.2405	23.7595	0	0	100	0.0194935	0.206607	0.216843	0.134078	0.0832956	0.0519735	0.0325595		0.129452	2299.71	28.1907	36.0357	153.25	165.249	109.173	200.214	47.8159	220.214	10.0659	226.691	0.716153
															3	1631.21	34.8	49.8634	15.4433	0	0	65.3067		76.3526	23.6474	0	0	100	0.0194392	0.206198	0.216212	0.133662	0.083022	0.0517942	0.0324422		0.120286	2293.1	28.081	36.0129	152.849	165.214	108.435	199.95	47.1728	219.717	9.82329	226.068	0.686939
															3	1631.93	34.9	49.8604	15.3463	0	0	65.2067		76.4651	23.5349	0	0	100	0.0193848	0.205788	0.215579	0.133244	0.0827475	0.0516143	0.0323246		0.111733	2286.53	27.9714	35.9898	152.448	165.177	107.699	199.686	46.5352	219.221	9.58535	225.447	0.658774
															3	1632.64	35	49.8574	15.2493	0	0	65.1067		76.578	23.422	0	0	100	0.0193302	0.205377	0.214943	0.132825	0.0824722	0.0514339	0.0322066		0.103755	2280	27.8618	35.9666	152.046	165.14	106.965	199.421	45.9032	218.726	9.35202	224.83	0.631626
															3	1633.35	35.1	49.8544	15.1523	0	0	65.0067		76.6911	23.3089	0	0	100	0.0192755	0.204964	0.214306	0.132405	0.082196	0.0512529	0.0320883		0.096315	2273.5	27.7522	35.9432	151.643	165.101	106.232	199.156	45.2767	218.231	9.12323	224.215	0.605464
															3	1634.07	35.2	49.8514	15.0553	0	0	64.9067		76.8047	23.1953	0	0	100	0.0192205	0.204551	0.213667	0.131984	0.081919	0.0510713	0.0319696		0.0893791	2267.04	27.6427	35.9196	151.239	165.062	105.501	198.89	44.6558	217.738	8.89892	223.604	0.580256
															3	1634.78	35.3	49.8484	14.9583	0	0	64.8067		76.9186	23.0814	0	0	100	0.0191655	0.204135	0.213026	0.131561	0.0816412	0.0508892	0.0318505		0.0829151	2260.62	27.5332	35.8959	150.835	165.021	104.771	198.623	44.0404	217.246	8.67901	222.995	0.555973
															3	1635.5	35.4	49.8454	14.8613	0	0	64.7067		77.0328	22.9672	0	0	100	0.0191102	0.203719	0.212383	0.131137	0.0813624	0.0507065	0.0317311		0.0768928	2254.23	27.4238	35.8719	150.429	164.98	104.043	198.356	43.4305	216.755	8.46345	222.389	0.532585
															3	1636.21	35.5	49.8424	14.7643	0	0	64.6067		77.1474	22.8526	0	0	100	0.0190548	0.203301	0.211738	0.130711	0.0810828	0.0505233	0.0316113		0.0712839	2247.88	27.3144	35.8478	150.024	164.938	103.317	198.088	42.826	216.265	8.25217	221.786	0.510064
															3	1636.93	35.6	49.8394	14.6673	0	0	64.5067		77.2623	22.7377	0	0	100	0.0189992	0.202882	0.211091	0.130285	0.0808024	0.0503395	0.0314911		0.0660615	2241.57	27.2051	35.8236	149.617	164.895	102.592	197.82	42.227	215.776	8.0451	221.185	0.488382
															3	1637.64	35.7	49.8364	14.5703	0	0	64.4067		77.3776	22.6224	0	0	100	0.0189434	0.202462	0.210442	0.129856	0.080521	0.0501551	0.0313706		0.0612007	2235.29	27.0958	35.7991	149.209	164.851	101.869	197.551	41.6334	215.289	7.84219	220.588	0.467511
															3	1638.35	35.8	49.8334	14.4733	0	0	64.3067		77.4933	22.5067	0	0	100	0.0188874	0.20204	0.20979	0.129427	0.0802388	0.0499702	0.0312496		0.0566778	2229.05	26.9865	35.7745	148.801	164.806	101.148	197.282	41.0452	214.802	7.64337	219.993	0.447427
															3	1639.07	35.9	49.8304	14.3763	0	0	64.2067		77.6093	22.3907	0	0	100	0.0188313	0.201618	0.209137	0.128996	0.0799558	0.0497847	0.0311283		0.0524708	2222.84	26.8773	35.7497	148.392	164.761	100.428	197.012	40.4623	214.316	7.44858	219.401	0.428103
															3	1639.78	36	49.8274	14.2793	0	0	64.1067		77.7257	22.2743	0	0	100	0.018775	0.201193	0.208482	0.128564	0.0796718	0.0495985	0.0310067		0.0485589	2216.67	26.7681	35.7248	147.982	164.714	99.7093	196.742	39.8848	213.832	7.25775	218.811	0.409514
															3	1640.5	36.1	49.8244	14.1823	0	0	64.0067		77.8424	22.1576	0	0	100	0.0187185	0.200768	0.207825	0.128131	0.0793869	0.0494119	0.0308846		0.0449226	2210.52	26.659	35.6997	147.571	164.666	98.9926	196.471	39.3127	213.348	7.07084	218.225	0.391636
															3	1641.21	36.2	49.8214	14.0853	0	0	63.9067		77.9596	22.0404	0	0	100	0.0186619	0.200341	0.207166	0.127696	0.0791012	0.0492246	0.0307621		0.0415436	2204.42	26.5499	35.6744	147.16	164.618	98.2775	196.2	38.7459	212.866	6.88777	217.641	0.374446
															3	1641.93	36.3	49.8184	13.9883	0	0	63.8067		78.077	21.923	0	0	100	0.018605	0.199913	0.206504	0.12726	0.0788145	0.0490367	0.0306393		0.0384048	2198.35	26.4409	35.6489	146.748	164.569	97.5641	195.928	38.1843	212.385	6.7085	217.06	0.357921
															3	1642.64	36.4	49.8154	13.8913	0	0	63.7067		78.1949	21.8051	0	0	100	0.018548	0.199483	0.205841	0.126822	0.078527	0.0488483	0.0305161		0.0354901	2192.31	26.3319	35.6233	146.335	164.519	96.8523	195.656	37.628	211.905	6.53295	216.482	0.342039
															3	1643.35	36.5	49.8124	13.7943	0	0	63.6067		78.3131	21.6869	0	0	100	0.0184909	0.199052	0.205175	0.126383	0.0782386	0.0486593	0.0303925		0.0327845	2186.3	26.2229	35.5976	145.921	164.468	96.1421	195.383	37.077	211.426	6.36108	215.906	0.326777
															3	1644.07	36.6	49.8094	13.6973	0	0	63.5067		78.4317	21.5683	0	0	100	0.0184335	0.19862	0.204508	0.125943	0.0779492	0.0484696	0.0302685		0.0302738	2180.33	26.114	35.5717	145.506	164.416	95.4336	195.11	36.5312	210.948	6.19283	215.333	0.312116
															3	1644.78	36.7	49.8064	13.6003	0	0	63.4067		78.5507	21.4493	0	0	100	0.0183759	0.198186	0.203838	0.125502	0.0776589	0.0482794	0.0301441		0.0279449	2174.39	26.0051	35.5456	145.09	164.363	94.7267	194.836	35.9906	210.471	6.02813	214.763	0.298034
															3	1645.5	36.8	49.8034	13.5033	0	0	63.3067		78.67	21.33	0	0	100	0.0183182	0.197751	0.203166	0.125058	0.0773677	0.0480886	0.0300194		0.0257852	2168.48	25.8963	35.5194	144.674	164.31	94.0215	194.563	35.4551	209.996	5.86693	214.195	0.284513
															3	1646.21	36.9	49.8004	13.4063	0	0	63.2067		78.7897	21.2103	0	0	100	0.0182603	0.197315	0.202492	0.124614	0.0770756	0.0478971	0.0298942		0.0237834	2162.6	25.7875	35.493	144.257	164.256	93.318	194.288	34.9248	209.521	5.70919	213.63	0.271532
															3	1646.93	37	49.7974	13.3093	0	0	63.1067		78.9098	21.0902	0	0	100	0.0182022	0.196877	0.201816	0.124168	0.0767826	0.0477051	0.0297686		0.0219284	2156.76	25.6788	35.4665	143.839	164.2	92.6161	194.013	34.3997	209.048	5.55483	213.068	0.259072
															3	1647.64	37.1	49.7944	13.2123	0	0	63.0067		79.0303	20.9697	0	0	100	0.0181439	0.196438	0.201138	0.123721	0.0764886	0.0475124	0.0296427		0.0202102	2150.94	25.5701	35.4398	143.42	164.144	91.9159	193.738	33.8796	208.576	5.40381	212.508	0.247117
															3	1648.35	37.2	49.7914	13.1153	0	0	62.9067		79.1512	20.8488	0	0	100	0.0180855	0.195997	0.200457	0.123272	0.0761938	0.0473192	0.0295163		0.0186192	2145.16	25.4615	35.413	143	164.087	91.2174	193.463	33.3647	208.105	5.25608	211.951	0.235648
															3	1649.07	37.3	49.7884	13.0183	0	0	62.8067		79.2724	20.7276	0	0	100	0.0180268	0.195555	0.199775	0.122822	0.0758979	0.0471253	0.0293895		0.0171466	2139.41	25.3529	35.386	142.579	164.03	90.5206	193.187	32.8548	207.635	5.11157	211.396	0.224649
															3	1649.78	37.4	49.7854	12.9213	0	0	62.7067		79.394	20.606	0	0	100	0.017968	0.195112	0.19909	0.12237	0.0756011	0.0469308	0.0292624		0.0157841	2133.69	25.2444	35.3589	142.158	163.971	89.8254	192.91	32.35	207.166	4.97025	210.844	0.214101
															3	1650.5	37.5	49.7824	12.8243	0	0	62.6067		79.5161	20.4839	0	0	100	0.0179089	0.194667	0.198403	0.121917	0.0753034	0.0467357	0.0291348		0.0145239	2128	25.1359	35.3316	141.736	163.912	89.1319	192.633	31.8501	206.699	4.83204	210.295	0.203991
															3	1651.21	37.6	49.7794	12.7273	0	0	62.5067		79.6385	20.3615	0	0	100	0.0178497	0.194221	0.197714	0.121463	0.0750047	0.0465399	0.0290068		0.0133589	2122.34	25.0274	35.3042	141.312	163.852	88.4402	192.356	31.3553	206.232	4.69692	209.748	0.194301
															3	1651.93	37.7	49.7764	12.6303	0	0	62.4067		79.7613	20.2387	0	0	100	0.0177903	0.193773	0.197023	0.121007	0.0747051	0.0463435	0.0288784		0.0122822	2116.71	24.919	35.2767	140.888	163.791	87.7501	192.079	30.8654	205.767	4.56481	209.204	0.185017
															3	1652.64	37.8	49.7734	12.5333	0	0	62.3067		79.8845	20.1155	0	0	100	0.0177307	0.193324	0.196329	0.12055	0.0744045	0.0461465	0.0287496		0.0112875	2111.11	24.8106	35.249	140.463	163.729	87.0617	191.801	30.3806	205.303	4.43568	208.662	0.176124
															3	1653.35	37.9	49.7704	12.4363	0	0	62.2067		80.0081	19.9919	0	0	100	0.0176709	0.192874	0.195633	0.120091	0.0741029	0.0459489	0.0286204		0.010369	2105.54	24.7023	35.2212	140.037	163.667	86.3751	191.523	29.9006	204.84	4.30947	208.123	0.167608
															3	1654.07	38	49.7674	12.3393	0	0	62.1067		80.1321	19.8679	0	0	100	0.0176109	0.192422	0.194935	0.119631	0.0738004	0.0457506	0.0284907		0.00952114	2100	24.5941	35.1932	139.61	163.603	85.6901	191.244	29.4255	204.379	4.18613	207.586	0.159455
															3	1654.78	38.1	49.7644	12.2423	0	0	62.0067		80.2565	19.7435	0	0	100	0.0175508	0.191968	0.194235	0.119169	0.0734969	0.0455517	0.0283607		0.00873882	2094.49	24.4858	35.1651	139.183	163.539	85.0069	190.966	28.9554	203.918	4.06562	207.052	0.151652
															3	1655.5	38.2	49.7614	12.1453	0	0	61.9067		80.3812	19.6188	0	0	100	0.0174904	0.191513	0.193532	0.118705	0.0731924	0.0453522	0.0282302		0.00801728	2089.01	24.3777	35.1369	138.754	163.475	84.3254	190.686	28.49	203.459	3.94788	206.52	0.144185
															3	1656.21	38.3	49.7584	12.0483	0	0	61.8067		80.5064	19.4936	0	0	100	0.0174298	0.191057	0.192828	0.118241	0.0728869	0.045152	0.0280993		0.00735206	2083.55	24.2695	35.1085	138.324	163.409	83.6456	190.407	28.0296	203.001	3.83287	205.991	0.137042
															3	1656.93	38.4	49.7554	11.9513	0	0	61.7067		80.6321	19.3679	0	0	100	0.0173691	0.190599	0.19212	0.117774	0.0725804	0.0449511	0.027968		0.00673903	2078.12	24.1615	35.08	137.894	163.342	82.9676	190.127	27.5739	202.544	3.72054	205.464	0.130212
															3	1657.64	38.5	49.7524	11.8543	0	0	61.6067		80.7581	19.2419	0	0	100	0.0173081	0.19014	0.191411	0.117306	0.072273	0.0447496	0.0278362		0.00617433	2072.73	24.0534	35.0513	137.462	163.275	82.2913	189.847	27.1231	202.089	3.61084	204.94	0.123682
															3	1658.35	38.6	49.7494	11.7573	0	0	61.5067		80.8845	19.1155	0	0	100	0.017247	0.189679	0.190699	0.116837	0.0719645	0.0445475	0.0277041		0.00565437	2067.36	23.9455	35.0226	137.03	163.207	81.6168	189.567	26.677	201.634	3.50373	204.418	0.11744
															3	1659.07	38.7	49.7464	11.6603	0	0	61.4067		81.0113	18.9887	0	0	100	0.0171856	0.189217	0.189985	0.116366	0.071655	0.0443446	0.0275715		0.00517582	2062.02	23.8375	34.9937	136.596	163.138	80.944	189.286	26.2356	201.181	3.39917	203.899	0.111476
															3	1659.78	38.8	49.7434	11.5633	0	0	61.3067		81.1386	18.8614	0	0	100	0.0171241	0.188753	0.189269	0.115894	0.0713446	0.0441412	0.0274384		0.00473556	2056.7	23.7296	34.9646	136.162	163.069	80.2729	189.005	25.799	200.729	3.2971	203.382	0.10578
															3	1660.5	38.9	49.7404	11.4663	0	0	61.2067		81.2662	18.7338	0	0	100	0.0170623	0.188287	0.18855	0.11542	0.0710331	0.043937	0.027305		0.00433071	2051.41	23.6218	34.9355	135.727	162.999	79.6037	188.724	25.3671	200.278	3.19748	202.867	0.10034
															3	1661.21	39	49.7374	11.3693	0	0	61.1067		81.3943	18.6057	0	0	100	0.0170003	0.187821	0.187829	0.114944	0.0707206	0.0437322	0.027171		0.00395859	2046.15	23.514	34.9062	135.29	162.928	78.9361	188.442	24.9399	199.829	3.10028	202.355	0.0951468
															3	1661.93	39.1	49.7344	11.2723	0	0	61.0067		81.5228	18.4772	0	0	100	0.0169382	0.187352	0.187106	0.114467	0.070407	0.0435267	0.0270367		0.00361671	2040.92	23.4063	34.8768	134.853	162.856	78.2704	188.161	24.5174	199.38	3.00544	201.845	0.0901907
															3	1662.64	39.2	49.7314	11.1753	0	0	60.9067		81.6517	18.3483	0	0	100	0.0168758	0.186882	0.18638	0.113989	0.0700925	0.0433206	0.0269019		0.00330275	2035.71	23.2986	34.8472	134.415	162.783	77.6064	187.878	24.0994	198.933	2.91291	201.338	0.0854623
															3	1663.35	39.3	49.7284	11.0783	0	0	60.8067		81.7811	18.2189	0	0	100	0.0168132	0.186411	0.185652	0.113508	0.0697769	0.0431138	0.0267667		0.00301456	2030.53	23.1909	34.8176	133.975	162.71	76.9443	187.596	23.6861	198.487	2.82267	200.833	0.0809526
															3	1664.07	39.4	49.7254	10.9813	0	0	60.7067		81.9109	18.0891	0	0	100	0.0167505	0.185938	0.184921	0.113027	0.0694602	0.0429062	0.026631		0.00275016	2025.38	23.0833	34.7878	133.535	162.636	76.2839	187.314	23.2774	198.042	2.73467	200.33	0.0766528
															3	1664.78	39.5	49.7224	10.8843	0	0	60.6067		82.0411	17.9589	0	0	100	0.0166875	0.185463	0.184188	0.112543	0.0691425	0.042698	0.0264949		0.00250768	2020.25	22.9758	34.7579	133.094	162.561	75.6253	187.031	22.8733	197.599	2.64886	199.829	0.0725545
															3	1665.5	39.6	49.7194	10.7873	0	0	60.5067		82.1717	17.8283	0	0	100	0.0166243	0.184987	0.183453	0.112058	0.0688238	0.0424891	0.0263583		0.00228543	2015.15	22.8683	34.7279	132.651	162.486	74.9685	186.748	22.4737	197.157	2.56521	199.331	0.0686495
															3	1666.21	39.7	49.7164	10.6903	0	0	60.4067		82.3028	17.6972	0	0	100	0.0165609	0.184509	0.182715	0.111572	0.068504	0.0422796	0.0262212		0.0020818	2010.08	22.7608	34.6977	132.208	162.409	74.3135	186.465	22.0786	196.716	2.48368	198.835	0.0649299
															3	1666.93	39.8	49.7134	10.5933	0	0	60.3067		82.4343	17.5657	0	0	100	0.0164973	0.18403	0.181975	0.111084	0.0681832	0.0420693	0.0260838		0.00189534	2005.03	22.6534	34.6675	131.764	162.332	73.6604	186.181	21.688	196.276	2.40421	198.342	0.0613882
															3	1667.64	39.9	49.7104	10.4963	0	0	60.2067		82.5662	17.4338	0	0	100	0.0164335	0.183549	0.181232	0.110594	0.0678613	0.0418583	0.0259458		0.00172467	2000	22.5461	34.6371	131.318	162.255	73.009	185.898	21.3019	195.837	2.32679	197.851	0.0580169
															3	1668.35	40	49.7074	10.3993	0	0	60.1067		82.6986	17.3014	0	0	100	0.0163694	0.183066	0.180487	0.110102	0.0675383	0.0416466	0.0258074		0.00156854	1995	22.4388	34.6066	130.872	162.176	72.3595	185.614	20.9202	195.4	2.25136	197.362	0.0548089
															3	1669.07	40.1	49.7044	10.3023	0	0	60.0067		82.8314	17.1686	0	0	100	0.0163052	0.182582	0.179739	0.109609	0.0672142	0.0414343	0.0256686		0.00142578	1990.02	22.3316	34.576	130.424	162.097	71.7118	185.33	20.543	194.964	2.17788	196.875	0.0517575
															3	1669.78	40.2	49.7014	10.2053	0	0	59.9067		82.9646	17.0354	0	0	100	0.0162407	0.182097	0.178989	0.109114	0.0668891	0.0412212	0.0255292		0.00129531	1985.07	22.2244	34.5453	129.975	162.017	71.0659	185.046	20.1702	194.529	2.10633	196.39	0.048856
															3	1670.5	40.3	49.6984	10.1083	0	0	59.8067		83.0983	16.9017	0	0	100	0.016176	0.181609	0.178236	0.108618	0.0665628	0.0410074	0.0253894		0.00117613	1980.15	22.1172	34.5144	129.526	161.936	70.4219	184.761	19.8017	194.096	2.03666	195.908	0.0460981
															3	1671.21	40.4	49.6954	10.0113	0	0	59.7067		83.2325	16.7675	0	0	100	0.0161111	0.18112	0.177481	0.10812	0.0662355	0.0407929	0.0252492		0.00106733	1975.25	22.0101	34.4835	129.075	161.855	69.7798	184.477	19.4376	193.663	1.96883	195.428	0.0434775
															3	1671.93	40.5	49.6924	9.91432	0	0	59.6067		83.3671	16.6329	0	0	100	0.016046	0.180629	0.176723	0.10762	0.0659071	0.0405776	0.0251084		0.000968044	1970.37	21.9031	34.4524	128.623	161.773	69.1395	184.192	19.0779	193.232	1.90282	194.95	0.0409884
															3	1672.64	40.6	49.6894	9.81732	0	0	59.5067		83.5022	16.4978	0	0	100	0.0159807	0.180137	0.175963	0.107119	0.0655775	0.0403617	0.0249672		0.000877499	1965.52	21.7961	34.4212	128.17	161.69	68.501	183.907	18.7225	192.802	1.83857	194.474	0.0386251
															3	1673.35	40.7	49.6864	9.72032	0	0	59.4067		83.6377	16.3623	0	0	100	0.0159151	0.179643	0.1752	0.106616	0.0652469	0.040145	0.0248256		0.000794966	1960.69	21.6892	34.39	127.716	161.607	67.8644	183.622	18.3713	192.374	1.77606	194.001	0.0363821
															3	1674.07	40.8	49.6834	9.62332	0	0	59.3067		83.7736	16.2264	0	0	100	0.0158494	0.179148	0.174434	0.106111	0.0649152	0.0399276	0.0246834		0.000719777	1955.88	21.5823	34.3586	127.26	161.523	67.2297	183.336	18.0245	191.947	1.71526	193.53	0.0342541
															3	1674.78	40.9	49.6804	9.52632	0	0	59.2067		83.9101	16.0899	0	0	100	0.0157834	0.17865	0.173666	0.105605	0.0645823	0.0397094	0.0245408		0.000651316	1951.1	21.4755	34.3271	126.804	161.438	66.5969	183.051	17.6819	191.52	1.65612	193.061	0.0322359
															3	1675.5	41	49.6774	9.42932	0	0	59.1067		84.0469	15.9531	0	0	100	0.0157172	0.178151	0.172896	0.105096	0.0642483	0.0394905	0.0243977		0.000589017	1946.34	21.3687	34.2955	126.346	161.352	65.966	182.765	17.3434	191.096	1.59862	192.594	0.0303227
															3	1676.21	41.1	49.6744	9.33232	0	0	59.0067		84.1843	15.8157	0	0	100	0.0156507	0.177651	0.172123	0.104586	0.0639132	0.0392709	0.024254		0.000532355	1941.61	21.2619	34.2637	125.887	161.266	65.3369	182.48	17.0092	190.672	1.54271	192.129	0.0285098
															3	1676.93	41.2	49.6714	9.23532	0	0	58.9067		84.3221	15.6779	0	0	100	0.015584	0.177148	0.171347	0.104075	0.0635769	0.0390505	0.02411		0.000480852	1936.89	21.1553	34.2319	125.427	161.179	64.7098	182.194	16.6792	190.25	1.48837	191.666	0.0267925
															3	1677.64	41.3	49.6684	9.13832	0	0	58.8067		84.4604	15.5396	0	0	100	0.0155171	0.176644	0.170568	0.103561	0.0632395	0.0388294	0.0239654		0.000434063	1932.2	21.0486	34.2	124.966	161.091	64.0846	181.908	16.3533	189.829	1.43557	191.205	0.0251666
															3	1678.35	41.4	49.6654	9.04132	0	0	58.7067		84.5992	15.4008	0	0	100	0.01545	0.176138	0.169787	0.103046	0.0629009	0.0386075	0.0238203		0.000391582	1927.54	20.9421	34.168	124.504	161.003	63.4613	181.622	16.0316	189.409	1.38426	190.747	0.0236278
															3	1679.07	41.5	49.6624	8.94432	0	0	58.6067		84.7384	15.2616	0	0	100	0.0153827	0.175631	0.169003	0.102529	0.0625612	0.0383848	0.0236747		0.000353036	1922.89	20.8356	34.1359	124.041	160.914	62.8399	181.336	15.7139	188.99	1.33443	190.291	0.0221721
															3	1679.78	41.6	49.6594	8.84732	0	0	58.5067		84.8781	15.1219	0	0	100	0.0153151	0.175122	0.168217	0.102011	0.0622203	0.0381614	0.0235287		0.00031808	1918.27	20.7291	34.1036	123.576	160.824	62.2204	181.049	15.4004	188.573	1.28603	189.836	0.0207956
															3	1680.5	41.7	49.6564	8.75032	0	0	58.4067		85.0183	14.9817	0	0	100	0.0152473	0.174611	0.167428	0.10149	0.0618783	0.0379373	0.0233821		0.0002864	1913.67	20.6227	34.0713	123.11	160.733	61.6029	180.763	15.0908	188.157	1.23904	189.384	0.0194946
															3	1681.21	41.8	49.6534	8.65332	0	0	58.3067		85.159	14.841	0	0	100	0.0151792	0.174098	0.166636	0.100968	0.061535	0.0377123	0.023235		0.000257706	1909.09	20.5163	34.0389	122.643	160.642	60.9873	180.476	14.7854	187.742	1.19342	188.934	0.0182654
															3	1681.93	41.9	49.6504	8.55632	0	0	58.2067		85.3001	14.6999	0	0	100	0.0151109	0.173583	0.165841	0.100444	0.0611907	0.0374866	0.0230874		0.000231733	1904.53	20.41	34.0063	122.174	160.551	60.3737	180.19	14.4839	187.329	1.14915	188.486	0.0171047
															3	1682.64	42	49.6474	8.45932	0	0	58.1067		85.4417	14.5583	0	0	100	0.0150424	0.173067	0.165044	0.0999181	0.0608451	0.0372601	0.0229394		0.000208238	1900	20.3038	33.9737	121.704	160.458	59.762	179.903	14.1864	186.917	1.1062	188.039	0.0160092
															3	1683.35	42.1	49.6444	8.36232	0	0	58.0067		85.5839	14.4161	0	0	100	0.0149737	0.172549	0.164244	0.0993904	0.0604983	0.0370329	0.0227908		0.000186997	1895.49	20.1976	33.941	121.233	160.365	59.1523	179.616	13.8929	186.506	1.06453	187.595	0.0149757
															3	1684.07	42.2	49.6414	8.26532	0	0	57.9067		85.7265	14.2735	0	0	100	0.0149047	0.172029	0.163441	0.098861	0.0601503	0.0368048	0.0226417		0.000167807	1891	20.0915	33.9082	120.761	160.271	58.5445	179.329	13.6033	186.096	1.02412	187.153	0.0140011
															3	1684.78	42.3	49.6384	8.16832	0	0	57.8067		85.8696	14.1304	0	0	100	0.0148355	0.171508	0.162635	0.0983297	0.0598011	0.036576	0.022492		0.000150481	1886.52	19.9854	33.8753	120.288	160.177	57.9388	179.042	13.3176	185.687	0.984939	186.713	0.0130825
															3	1685.5	42.4	49.6354	8.07132	0	0	57.7067		86.0132	13.9868	0	0	100	0.014766	0.170984	0.161827	0.0977965	0.0594508	0.0363464	0.0223419		0.000134849	1882.08	19.8794	33.8423	119.813	160.081	57.335	178.755	13.0358	185.28	0.946961	186.275	0.0122172
															3	1686.21	42.5	49.6324	7.97432	0	0	57.6067		86.1573	13.8427	0	0	100	0.0146963	0.170459	0.161015	0.0972616	0.0590991	0.0361159	0.0221912		0.000120754	1877.65	19.7734	33.8092	119.337	159.985	56.7332	178.468	12.7579	184.874	0.910156	185.839	0.0114024
															3	1686.93	42.6	49.6294	7.87732	0	0	57.5067		86.3019	13.6981	0	0	100	0.0146263	0.169932	0.160201	0.0967247	0.0587463	0.0358847	0.0220401		0.000108053	1873.24	19.6675	33.776	118.859	159.889	56.1335	178.181	12.4838	184.47	0.874499	185.405	0.0106357
															3	1687.64	42.7	49.6264	7.78032	0	0	57.4067		86.447	13.553	0	0	100	0.0145561	0.169403	0.159384	0.096186	0.0583923	0.0356527	0.0218883		9.66176e-05	1868.85	19.5616	33.7427	118.38	159.792	55.5357	177.894	12.2136	184.066	0.839961	184.972	0.00991452
															3	1688.35	42.8	49.6234	7.68332	0	0	57.3067		86.5926	13.4074	0	0	100	0.0144857	0.168872	0.158565	0.0956454	0.058037	0.0354198	0.0217361		8.63276e-05	1864.49	19.4558	33.7093	117.9	159.694	54.94	177.606	11.9471	183.664	0.806517	184.542	0.00923656
															3	1689.07	42.9	49.6204	7.58632	0	0	57.2067		86.7388	13.2612	0	0	100	0.014415	0.168339	0.157742	0.0951029	0.0576804	0.0351862	0.0215833		7.70753e-05	1860.14	19.3501	33.6758	117.418	159.595	54.3463	177.319	11.6844	183.263	0.774141	184.114	0.00859959
															3	1689.78	43	49.6174	7.48932	0	0	57.1067		86.8854	13.1146	0	0	100	0.0143441	0.167805	0.156916	0.0945585	0.0573227	0.0349517	0.02143		6.87619e-05	1855.81	19.2444	33.6423	116.935	159.496	53.7546	177.032	11.4255	182.863	0.742807	183.687	0.00800144
															3	1690.5	43.1	49.6144	7.39232	0	0	57.0067		87.0325	12.9675	0	0	100	0.0142729	0.167268	0.156088	0.0940122	0.0569636	0.0347164	0.0212762		6.12975e-05	1851.51	19.1388	33.6086	116.451	159.396	53.165	176.744	11.1703	182.465	0.71249	183.263	0.00744006
															3	1691.21	43.2	49.6114	7.29532	0	0	56.9067		87.1802	12.8198	0	0	100	0.0142015	0.16673	0.155257	0.093464	0.0566033	0.0344803	0.0211218		5.46005e-05	1847.22	19.0332	33.5749	115.965	159.296	52.5774	176.457	10.9188	182.068	0.683166	182.84	0.00691351
															3	1691.93	43.3	49.6084	7.19832	0	0	56.8067		87.3284	12.6716	0	0	100	0.0141298	0.16619	0.154423	0.0929138	0.0562418	0.0342433	0.0209668		4.85963e-05	1842.96	18.9277	33.541	115.478	159.194	51.9919	176.169	10.6709	181.672	0.654809	182.419	0.0064199
															3	1692.64	43.4	49.6054	7.10132	0	0	56.7067		87.4771	12.5229	0	0	100	0.0140578	0.165648	0.153585	0.0923617	0.0558789	0.0340055	0.0208114		4.32173e-05	1838.71	18.8222	33.5071	114.989	159.093	51.4084	175.882	10.4267	181.278	0.627397	182	0.00595746
															3	1693.35	43.5	49.6024	7.00432	0	0	56.6067		87.6263	12.3737	0	0	100	0.0139857	0.165104	0.152745	0.0918077	0.0555148	0.0337669	0.0206553		3.84022e-05	1834.48	18.7168	33.4731	114.499	158.99	50.8271	175.594	10.1862	180.884	0.600905	181.583	0.00552447
															3	1694.07	43.6	49.5994	6.90732	0	0	56.5067		87.7761	12.2239	0	0	100	0.0139132	0.164558	0.151902	0.0912517	0.0551494	0.0335274	0.0204987		3.40952e-05	1830.28	18.6115	33.439	114.008	158.887	50.2478	175.307	9.94921	180.492	0.575311	181.168	0.00511931
															3	1694.78	43.7	49.5964	6.81032	0	0	56.4067		87.9264	12.0736	0	0	100	0.0138405	0.16401	0.151056	0.0906937	0.0547827	0.0332871	0.0203416		3.02457e-05	1826.09	18.5062	33.4049	113.515	158.783	49.6706	175.019	9.71582	180.101	0.550591	180.755	0.00474043
															3	1695.5	43.8	49.5934	6.71332	0	0	56.3067		88.0772	11.9228	0	0	100	0.0137675	0.16346	0.150207	0.0901338	0.0544146	0.0330459	0.0201839		2.68078e-05	1821.92	18.401	33.3706	113.02	158.679	49.0955	174.732	9.48599	179.712	0.526723	180.343	0.00438635
															3	1696.21	43.9	49.5904	6.61632	0	0	56.2067		88.2286	11.7714	0	0	100	0.0136943	0.162909	0.149355	0.0895718	0.0540453	0.0328038	0.0200257		2.37401e-05	1817.77	18.2958	33.3363	112.524	158.573	48.5225	174.444	9.25969	179.324	0.503686	179.934	0.00405567
															3	1696.93	44	49.5874	6.51932	0	0	56.1067		88.3805	11.6195	0	0	100	0.0136208	0.162355	0.1485	0.0890079	0.0536747	0.0325609	0.0198668		2.10049e-05	1813.64	18.1907	33.3018	112.026	158.468	47.9517	174.157	9.03689	178.937	0.481458	179.526	0.00374703
															3	1697.64	44.1	49.5844	6.42232	0	0	56.0067		88.5329	11.4671	0	0	100	0.0135471	0.161799	0.147641	0.0884419	0.0533027	0.0323172	0.0197075		1.85682e-05	1809.52	18.0857	33.2673	111.527	158.361	47.383	173.869	8.81757	178.551	0.460016	179.12	0.00345918
															3	1698.35	44.2	49.5814	6.32532	0	0	55.9067		88.6859	11.3141	0	0	100	0.0134731	0.161242	0.14678	0.0878739	0.0529294	0.0320725	0.0195475		1.63993e-05	1805.43	17.9807	33.2328	111.027	158.254	46.8164	173.582	8.60171	178.166	0.439341	178.716	0.0031909
															3	1699.07	44.3	49.5784	6.22832	0	0	55.8067		88.8395	11.1605	0	0	100	0.0133988	0.160682	0.145916	0.0873039	0.0525548	0.031827	0.019387		1.44705e-05	1801.35	17.8758	33.1981	110.524	158.146	46.252	173.295	8.38928	177.783	0.419412	178.313	0.00294102
															3	1699.78	44.4	49.5754	6.13132	0	0	55.7067		88.9936	11.0064	0	0	100	0.0133243	0.16012	0.145048	0.0867318	0.0521788	0.0315806	0.0192259		1.27565e-05	1797.3	17.7709	33.1633	110.02	158.038	45.6897	173.007	8.18026	177.401	0.400209	177.912	0.00270846
															3	1700.5	44.5	49.5724	6.03432	0	0	55.6067		89.1482	10.8518	0	0	100	0.0132495	0.159556	0.144178	0.0861577	0.0518015	0.0313333	0.0190642		1.12349e-05	1793.26	17.6661	33.1285	109.515	157.929	45.1296	172.72	7.97461	177.02	0.381711	177.514	0.00249218
															3	1701.21	44.6	49.5694	5.93732	0	0	55.5067		89.3034	10.6966	0	0	100	0.0131744	0.158991	0.143304	0.0855815	0.0514228	0.0310851	0.0189019		9.88532e-06	1789.24	17.5614	33.0936	109.008	157.819	44.5717	172.433	7.77233	176.641	0.3639	177.116	0.00229118
															3	1701.93	44.7	49.5664	5.84032	0	0	55.4067		89.4592	10.5408	0	0	100	0.013099	0.158423	0.142427	0.0850032	0.0510428	0.030836	0.0187391		8.68934e-06	1785.23	17.4567	33.0586	108.499	157.709	44.016	172.145	7.57338	176.263	0.346757	176.721	0.00210454
															3	1702.64	44.8	49.5634	5.74332	0	0	55.3067		89.6155	10.3845	0	0	100	0.0130234	0.157853	0.141547	0.0844228	0.0506613	0.0305861	0.0185756		7.63045e-06	1781.25	17.3521	33.0236	107.988	157.598	43.4625	171.858	7.37774	175.886	0.330262	176.327	0.00193135
															3	1703.35	44.9	49.5604	5.64632	0	0	55.2067		89.7724	10.2276	0	0	100	0.0129475	0.157281	0.140664	0.0838404	0.0502785	0.0303352	0.0184116		6.69385e-06	1777.28	17.2475	32.9884	107.476	157.486	42.9112	171.571	7.18538	175.51	0.314397	175.935	0.00177078
															3	1704.07	45	49.5574	5.54932	0	0	55.1067		89.9299	10.0701	0	0	100	0.0128713	0.156707	0.139777	0.0832558	0.0498943	0.0300834	0.018247		5.8662e-06	1773.33	17.143	32.9532	106.962	157.374	42.3621	171.284	6.99628	175.136	0.299144	175.545	0.00162204
															3	1704.78	45.1	49.5544	5.45232	0	0	55.0067		90.0879	9.9121	0	0	100	0.0127949	0.156131	0.138888	0.0826691	0.0495087	0.0298307	0.0180817		5.13555e-06	1769.4	17.0386	32.9179	106.447	157.261	41.8152	170.997	6.81041	174.762	0.284486	175.156	0.00148436
															3	1705.5	45.2	49.5514	5.35532	0	0	54.9067		90.2465	9.75349	0	0	100	0.0127182	0.155553	0.137995	0.0820802	0.0491217	0.0295771	0.0179159		4.49115e-06	1765.49	16.9342	32.8826	105.929	157.148	41.2706	170.71	6.62775	174.39	0.270405	174.769	0.00135703
															3	1706.21	45.3	49.5484	5.25832	0	0	54.8067		90.4057	9.5943	0	0	100	0.0126412	0.154973	0.137098	0.0814892	0.0487333	0.0293225	0.0177495		3.9234e-06	1761.59	16.8299	32.8471	105.41	157.033	40.7283	170.423	6.44828	174.02	0.256883	174.384	0.00123937
															3	1706.93	45.4	49.5454	5.16132	0	0	54.7067		90.5655	9.43453	0	0	100	0.0125639	0.15439	0.136199	0.080896	0.0483435	0.029067	0.0175824		3.42367e-06	1757.71	16.7257	32.8116	104.889	156.919	40.1882	170.136	6.27196	173.65	0.243905	174.001	0.00113075
															3	1707.64	45.5	49.5424	5.06432	0	0	54.6067		90.7258	9.27418	0	0	100	0.0124863	0.153806	0.135296	0.0803007	0.0479522	0.0288106	0.0174148		2.9843e-06	1753.85	16.6215	32.776	104.366	156.803	39.6504	169.849	6.09878	173.282	0.231454	173.619	0.00103057
															3	1708.35	45.6	49.5394	4.96732	0	0	54.5067		90.8868	9.11323	0	0	100	0.0124084	0.153219	0.13439	0.0797032	0.0475595	0.0285532	0.0172465		2.59838e-06	1750	16.5174	32.7404	103.842	156.687	39.1149	169.562	5.92871	172.915	0.219514	173.238	0.000938246
															3	1709.07	45.7	49.5364	4.87032	0	0	54.4067		91.0483	8.95169	0	0	100	0.0123303	0.15263	0.133481	0.0791035	0.0471654	0.0282949	0.0170776		2.25976e-06	1746.17	16.4133	32.7047	103.315	156.57	38.5816	169.276	5.76172	172.549	0.208069	172.86	0.000853255
															3	1709.78	45.8	49.5334	4.77332	0	0	54.3067		91.2104	8.78956	0	0	100	0.0122519	0.152039	0.132568	0.0785016	0.0467698	0.0280357	0.0169081		1.96299e-06	1742.36	16.3094	32.6689	102.787	156.453	38.0507	168.989	5.59779	172.185	0.197104	172.483	0.000775088
															3	1710.5	45.9	49.5304	4.67632	0	0	54.2067		91.3732	8.62683	0	0	100	0.0121732	0.151446	0.131652	0.0778974	0.0463727	0.0277755	0.0167379		1.70317e-06	1738.56	16.2054	32.633	102.257	156.335	37.5221	168.703	5.43689	171.821	0.186603	172.107	0.000703269
															3	1711.21	46	49.5274	4.57932	0	0	54.1067		91.5365	8.4635	0	0	100	0.0120941	0.150851	0.130732	0.0772911	0.0459742	0.0275143	0.0165672		1.47597e-06	1734.78	16.1016	32.5971	101.724	156.216	36.9959	168.416	5.279	171.459	0.176552	171.734	0.000637349
															3	1711.93	46.1	49.5244	4.48232	0	0	54.0067		91.7004	8.29957	0	0	100	0.0120148	0.150253	0.12981	0.0766824	0.0455742	0.0272521	0.0163958		1.27748e-06	1731.02	15.9978	32.5611	101.19	156.096	36.472	168.13	5.12409	171.098	0.166936	171.361	0.000576908
															3	1712.64	46.2	49.5214	4.38532	0	0	53.9067		91.865	8.13502	0	0	100	0.0119352	0.149653	0.128883	0.0760716	0.0451727	0.026989	0.0162237		1.10433e-06	1727.27	15.8941	32.525	100.654	155.976	35.9504	167.844	4.97214	170.739	0.157742	170.991	0.00052155
															3	1713.35	46.3	49.5184	4.28832	0	0	53.8067		92.0301	7.96987	0	0	100	0.0118554	0.149051	0.127953	0.0754584	0.0447698	0.0267249	0.0160511		9.53434e-07	1723.54	15.7904	32.4888	100.116	155.856	35.4312	167.558	4.82312	170.381	0.148955	170.622	0.000470903
															3	1714.07	46.4	49.5154	4.19132	0	0	53.7067		92.1959	7.80409	0	0	100	0.0117752	0.148447	0.12702	0.074843	0.0443653	0.0264599	0.0158778		8.22105e-07	1719.83	15.6869	32.4526	99.576	155.735	34.9144	167.272	4.677	170.023	0.140562	170.254	0.000424618
															3	1714.78	46.5	49.5124	4.09432	0	0	53.6067		92.3623	7.63771	0	0	100	0.0116947	0.147841	0.126084	0.0742252	0.0439593	0.0261938	0.0157038		7.07934e-07	1716.13	15.5833	32.4163	99.0338	155.613	34.4	166.987	4.53377	169.667	0.132549	169.889	0.00038237
															3	1715.5	46.6	49.5094	3.99732	0	0	53.5067		92.5293	7.47069	0	0	100	0.0116139	0.147232	0.125143	0.0736052	0.0435518	0.0259267	0.0155292		6.088e-07	1712.45	15.4799	32.38	98.4895	155.49	33.888	166.701	4.39339	169.313	0.124904	169.524	0.000343851
															3	1716.21	46.7	49.5064	3.90032	0	0	53.4067		92.6969	7.30306	0	0	100	0.0115328	0.146621	0.1242	0.0729828	0.0431428	0.0256587	0.0153539		5.2282e-07	1708.78	15.3765	32.3436	97.9431	155.367	33.3785	166.415	4.25584	168.959	0.117614	169.162	0.000308776
															3	1716.93	46.8	49.5034	3.80332	0	0	53.3067		92.8652	7.13479	0	0	100	0.0114514	0.146007	0.123252	0.0723582	0.0427322	0.0253896	0.015178		4.4837e-07	1705.13	15.2732	32.3071	97.3946	155.243	32.8714	166.13	4.12109	168.607	0.110666	168.8	0.000276877
															3	1717.64	46.9	49.5004	3.70632	0	0	53.2067		93.0341	6.96589	0	0	100	0.0113697	0.145392	0.122301	0.0717311	0.0423201	0.0251195	0.0150014		3.83998e-07	1701.49	15.1699	32.2706	96.8439	155.118	32.3667	165.845	3.98912	168.256	0.104048	168.441	0.000247903
															3	1718.35	47	49.4974	3.60932	0	0	53.1067		93.2036	6.79636	0	0	100	0.0112877	0.144774	0.121347	0.0711017	0.0419065	0.0248484	0.0148241		3.28377e-07	1697.87	15.0668	32.234	96.291	154.993	31.8645	165.56	3.8599	167.906	0.0977497	168.082	0.000221621
															3	1719.07	47.1	49.4944	3.51232	0	0	53.0067		93.3738	6.62618	0	0	100	0.0112054	0.144153	0.120389	0.0704699	0.0414913	0.0245763	0.0146462		2.80395e-07	1694.27	14.9637	32.1973	95.7359	154.867	31.3648	165.275	3.73341	167.558	0.091758	167.726	0.000197813
															3	1719.78	47.2	49.4914	3.41532	0	0	52.9067		93.5446	6.45537	0	0	100	0.0111227	0.143531	0.119427	0.0698358	0.0410745	0.0243032	0.0144676		2.39066e-07	1690.68	14.8606	32.1606	95.1785	154.741	30.8675	164.99	3.60962	167.21	0.0860621	167.371	0.000176277
															3	1720.5	47.3	49.4884	3.31832	0	0	52.8067		93.7161	6.2839	0	0	100	0.0110398	0.142906	0.118462	0.0691992	0.0406561	0.024029	0.0142884		2.03524e-07	1687.1	14.7577	32.1238	94.6188	154.614	30.3728	164.706	3.4885	166.864	0.0806511	167.017	0.000156824
															3	1721.21	47.4	49.4854	3.22132	0	0	52.7067		93.8882	6.11179	0	0	100	0.0109565	0.142278	0.117493	0.0685602	0.0402362	0.0237538	0.0141084		1.73005e-07	1683.54	14.6548	32.0869	94.0568	154.486	29.8806	164.421	3.37003	166.519	0.0755141	166.665	0.000139278
															3	1721.93	47.5	49.4824	3.12432	0	0	52.6067		94.061	5.93902	0	0	100	0.0108729	0.141649	0.116521	0.0679188	0.0398146	0.0234775	0.0139278		1.46822e-07	1680	14.552	32.05	93.4925	154.358	29.391	164.137	3.25418	166.176	0.0706409	166.314	0.000123477
															3	1722.64	47.6	49.4794	3.02732	0	0	52.5067		94.2344	5.76559	0	0	100	0.0107891	0.141016	0.115544	0.0672749	0.0393915	0.0232002	0.0137465		1.24395e-07	1676.47	14.4492	32.013	92.9257	154.229	28.9039	163.853	3.14092	165.833	0.066021	165.965	0.000109269
															3	1723.35	47.7	49.4764	2.93032	0	0	52.4067		94.4085	5.5915	0	0	100	0.0107048	0.140382	0.114564	0.0666286	0.0389667	0.0229218	0.0135644		1.05232e-07	1672.96	14.3465	31.976	92.3566	154.099	28.4194	163.569	3.03024	165.492	0.0616448	165.617	9.65146e-05
															3	1724.07	47.8	49.4734	2.83332	0	0	52.3067		94.5833	5.41675	0	0	100	0.0106203	0.139745	0.11358	0.0659798	0.0385403	0.0226424	0.0133817		8.88619e-08	1669.46	14.2439	31.9389	91.7849	153.969	27.9374	163.285	2.92209	165.152	0.0575024	165.271	8.50841e-05
															3	1724.78	47.9	49.4704	2.73632	0	0	52.2067		94.7587	5.24132	0	0	100	0.0105354	0.139105	0.112593	0.0653286	0.0381123	0.0223618	0.0131983		7.49093e-08	1665.97	14.1414	31.9017	91.2108	153.838	27.4581	163.001	2.81647	164.813	0.0535845	164.926	7.48575e-05
															3	1725.5	48	49.4674	2.63932	0	0	52.1067		94.9348	5.06523	0	0	100	0.0104503	0.138464	0.111601	0.0646748	0.0376826	0.0220803	0.0130142		6.30413e-08	1662.5	14.0389	31.8645	90.6341	153.706	26.9814	162.718	2.71333	164.475	0.0498819	164.582	6.57245e-05
															3	1726.21	48.1	49.4644	2.54232	0	0	52.0067		95.1115	4.88845	0	0	100	0.0103647	0.137819	0.110606	0.0640185	0.0372513	0.0217976	0.0128294		5.29705e-08	1659.04	13.9365	31.8273	90.0549	153.574	26.5073	162.435	2.61266	164.139	0.0463857	164.24	5.75829e-05
															3	1726.93	48.2	49.4614	2.44532	0	0	51.9067		95.289	4.71099	0	0	100	0.0102789	0.137172	0.109607	0.0633597	0.0368183	0.0215138	0.0126439		4.44179e-08	1655.6	13.8342	31.7899	89.473	153.441	26.0359	162.152	2.51442	163.803	0.0430872	163.899	5.03389e-05
															3	1727.64	48.3	49.4584	2.34832	0	0	51.8067		95.4671	4.53285	0	0	100	0.0101927	0.136523	0.108604	0.0626983	0.0363837	0.021229	0.0124576		3.71724e-08	1652.17	13.732	31.7525	88.8885	153.307	25.5671	161.869	2.41859	163.469	0.0399781	163.56	4.39063e-05
															3	1728.35	48.4	49.4554	2.25132	0	0	51.7067		95.646	4.35402	0	0	100	0.0101062	0.135871	0.107598	0.0620344	0.0359473	0.020943	0.0122706		3.10738e-08	1648.76	13.6298	31.7151	88.3013	153.173	25.1011	161.587	2.32515	163.136	0.03705	163.222	3.82055e-05
															3	1729.07	48.5	49.4524	2.15432	0	0	51.6067		95.8255	4.1745	0	0	100	0.0100194	0.135217	0.106587	0.0613679	0.0355093	0.0206559	0.0120829		2.5896e-08	1645.36	13.5277	31.6776	87.7113	153.038	24.6377	161.304	2.23406	162.805	0.0342951	162.886	3.31641e-05
															3	1729.78	48.6	49.4494	2.05732	0	0	51.5067		96.0057	3.99428	0	0	100	0.0099322	0.13456	0.105572	0.0606989	0.0350696	0.0203678	0.0118945		2.1545e-08	1641.98	13.4257	31.64	87.1186	152.902	24.1771	161.022	2.1453	162.474	0.0317056	162.551	2.87153e-05
															3	1730.5	48.7	49.4464	1.96032	0	0	51.4067		96.1866	3.81336	0	0	100	0.00984468	0.1339	0.104554	0.0600272	0.0346281	0.0200784	0.0117054		1.79029e-08	1638.6	13.3238	31.6024	86.523	152.766	23.7193	160.74	2.05885	162.145	0.0292741	162.217	2.47983e-05
															3	1731.21	48.8	49.4434	1.86332	0	0	51.3067		96.3683	3.63173	0	0	100	0.00975682	0.133238	0.103531	0.0593529	0.034185	0.019788	0.0115155		1.48263e-08	1635.25	13.2219	31.5648	85.9246	152.629	23.2642	160.458	1.97467	161.816	0.0269933	161.885	2.13577e-05
															3	1731.93	48.9	49.4404	1.76632	0	0	51.2067		96.5506	3.4494	0	0	100	0.00966862	0.132574	0.102505	0.058676	0.0337401	0.0194965	0.0113248		1.22699e-08	1631.9	13.1201	31.5271	85.3232	152.491	22.8118	160.177	1.89273	161.489	0.024856	161.554	1.83427e-05
															3	1732.64	49	49.4374	1.66932	0	0	51.1067		96.7337	3.26635	0	0	100	0.00958007	0.131906	0.101474	0.0579964	0.0332935	0.0192037	0.0111334		1.01237e-08	1628.57	13.0184	31.4893	84.7188	152.353	22.3623	159.896	1.81302	161.163	0.0228556	161.224	1.57073e-05
															3	1733.35	49.1	49.4344	1.57232	0	0	51.0067		96.9174	3.08258	0	0	100	0.00949117	0.131236	0.10044	0.0573141	0.0328451	0.0189099	0.0109413		8.33672e-09	1625.25	12.9168	31.4515	84.1114	152.214	21.9157	159.615	1.7355	160.839	0.0209854	160.896	1.34098e-05
															3	1734.07	49.2	49.4314	1.47532	0	0	50.9067		97.1019	2.89809	0	0	100	0.00940193	0.130564	0.0994012	0.0566292	0.0323949	0.0186149	0.0107484		6.85586e-09	1621.95	12.8153	31.4136	83.501	152.074	21.4718	159.334	1.66015	160.515	0.0192389	160.569	1.14122e-05
															3	1734.78	49.3	49.4284	1.37832	0	0	50.8067		97.2871	2.71287	0	0	100	0.00931233	0.129889	0.0983585	0.0559416	0.031943	0.0183187	0.0105548		5.62577e-09	1618.66	12.7138	31.3756	82.8874	151.934	21.0309	159.053	1.58694	160.193	0.0176101	160.243	9.68029e-06
															3	1735.5	49.4	49.4254	1.28132	0	0	50.7067		97.4731	2.52693	0	0	100	0.00922238	0.129211	0.0973117	0.0552513	0.0314893	0.0180214	0.0103604		4.58869e-09	1615.38	12.6124	31.3377	82.2706	151.793	20.5928	158.773	1.51584	159.872	0.0160928	159.919	8.18313e-06
															3	1736.21	49.5	49.4224	1.18432	0	0	50.6067		97.6598	2.34025	0	0	100	0.00913207	0.128531	0.0962608	0.0545582	0.0310338	0.0177229	0.0101652		3.72874e-09	1612.12	12.5111	31.2996	81.6505	151.651	20.1577	158.493	1.44682	159.552	0.0146814	159.596	6.89285e-06
															3	1736.93	49.6	49.4194	1.08732	0	0	50.5067		97.8472	2.15283	0	0	100	0.00904141	0.127847	0.0952057	0.0538624	0.0305765	0.0174232	0.00996924		3.00691e-09	1608.87	12.4099	31.2615	81.0272	151.509	19.7254	158.213	1.37986	159.233	0.0133703	159.274	5.78442e-06
															3	1737.64	49.7	49.4164	0.990321	0	0	50.4067		98.0353	1.96466	0	0	100	0.00895039	0.127161	0.0941464	0.0531638	0.0301174	0.0171223	0.00977251		2.4505e-09	1605.63	12.3087	31.2234	80.4005	151.366	19.2962	157.934	1.31493	158.915	0.012154	158.954	4.83536e-06
															3	1738.35	49.8	49.4134	0.893321	0	0	50.3067		98.2242	1.77575	0	0	100	0.008859	0.126473	0.0930829	0.0524625	0.0296565	0.0168202	0.009575		1.97332e-09	1602.41	12.2077	31.1852	79.7703	151.222	18.8699	157.654	1.252	158.598	0.0110274	158.634	4.0256e-06
															3	1739.07	49.9	49.4104	0.796321	0	0	50.2067		98.4139	1.58609	0	0	100	0.00876726	0.125782	0.0920151	0.0517583	0.0291937	0.0165169	0.0093767		1.57809e-09	1599.2	12.1067	31.147	79.1367	151.077	18.4467	157.375	1.19104	158.283	0.0099854	158.316	3.33719e-06
															3	1739.78	50	49.4074	0.699321	0	0	50.1067		98.6043	1.39566	0	0	100	0.00867514	0.125087	0.0909431	0.0510514	0.0287291	0.0162124	0.00917761		1.26765e-09	1596	12.0058	31.1087	78.4995	150.932	18.0265	157.097	1.13202	157.969	0.00902329	158	2.75418e-06
[truncated: 23 more columns]

## Sheet: Revised B-2 (Model C)
Sample No.	T	P	Ti	V			Stop Row	Ti	F	Row	V	fO2						Mineral assemblage and water-bearing melting reaction were chosen from Lara and Dasgupta (2020).
							600											T(℃)	P(Gpa)							Ol	Opx	Cpx	Amph
																		1350	1.5					DTi		0.008	0.0958955	0.281096	0.69			The chemcial compositions of depleted mantle (DM) are from Salters and Stracke (2004)
																		Ol (%)	Opx	Cpx	Amph			DSc		0.12	0.684825	1.58523	2.18		Co (ppm)
																	Mineral assemblage for peridotite	53	37	0	9.3			DV: FMQ	-2	0.1115	1.18358	2.14797	1.49		V	Ti	Sc
																	Melting reaction for harzburgite	-1.8	0.8					DV: FMQ	-1	0.0615567	0.764181	1.16958	1.49		79	798	16.3
																	Melting reaction for peridotite	0.284091	-0.579545	-0.704545				DV: FMQ	0	0.0339841	0.493397	0.636837	1.49
																	Melting reaction for comsuming amphibole	0.6	-0.5	0.4	-1.5			DV: FMQ	1	0.0187618	0.318564	0.346759	1.49
																								DV: FMQ	2	0.010358	0.205682	0.188811	1.49
															P(Gpa)	T (℃)	F	Ol	Opx	Cpx	Amph	Sum		Ol corrected	Opx corrected	Cpx corrected	Amph corrected	Sum	DTi	DSc	DV: FMQ-2	DV: FMQ-1	DV: FMQ	DV: FMQ+1	DV: FMQ+2		Ti frac	Ti aggre	Sc frac	Sc aggre	V FMQ-2 frac	V FMQ-2 aggre	V FMQ-1 frac	V FMQ-1 aggre	V FMQ frac	V FMQ aggre	V FMQ+1 frac	V FMQ+1 aggre	V FMQ+2 frac
															1.5	1350.43	0.1	53.06	36.95	0.04	9.15	99.2		53.4879	37.248	0.0403226	9.22379	100	0.103756	0.520987	0.638798	0.455474	0.339649	0.266268	0.219663		7625.28	7625.28	31.258	31.258	123.6	123.6	173.239	173.239	232.142	232.142	295.878	295.878	358.368
															1.5	1350.87	0.2	53.12	36.9	0.08	9	99.1		53.6024	37.2351	0.0807265	9.08174	100	0.102886	0.51858	0.637525	0.453802	0.337765	0.264272	0.217608		7623.27	7624.28	31.374	31.316	123.776	123.688	173.668	173.453	232.98	232.561	297.285	296.582	360.456
															1.5	1351.3	0.3	53.18	36.85	0.12	8.85	99		53.7172	37.2222	0.121212	8.93939	100	0.102014	0.516168	0.636249	0.452126	0.335877	0.262272	0.215549		7621.25	7623.27	31.4911	31.3744	123.954	123.777	174.1	173.669	233.826	232.983	298.711	297.291	362.579
															1.5	1351.74	0.4	53.24	36.8	0.16	8.7	98.9		53.8322	37.2093	0.16178	8.79676	100	0.101141	0.513751	0.63497	0.450448	0.333986	0.260268	0.213486		7619.2	7622.25	31.6092	31.4331	124.132	123.865	174.536	173.886	234.682	233.407	300.156	298.008	364.737
															1.5	1352.17	0.5	53.3	36.75	0.2	8.55	98.8		53.9474	37.1964	0.202429	8.65385	100	0.100266	0.51133	0.633689	0.448766	0.332091	0.25826	0.211419		7617.14	7621.23	31.7285	31.4922	124.311	123.954	174.974	174.103	235.546	233.835	301.621	298.73	366.931
															1.5	1352.61	0.6	53.36	36.7	0.24	8.4	98.7		54.0628	37.1834	0.243161	8.51064	100	0.0993891	0.508903	0.632406	0.44708	0.330191	0.256248	0.209347		7615.06	7620.2	31.8489	31.5516	124.49	124.044	175.416	174.322	236.419	234.266	303.107	299.46	369.162
															1.5	1353.04	0.7	53.42	36.65	0.28	8.25	98.6		54.1785	37.1704	0.283976	8.36714	100	0.0985105	0.506472	0.631119	0.445391	0.328288	0.254231	0.207271		7612.96	7619.17	31.9705	31.6115	124.671	124.133	175.861	174.542	237.302	234.699	304.613	300.196	371.431
															1.5	1353.48	0.8	53.48	36.6	0.32	8.1	98.5		54.2944	37.1574	0.324873	8.22335	100	0.0976301	0.504035	0.62983	0.443699	0.326382	0.252211	0.205191		7610.84	7618.13	32.0933	31.6717	124.852	124.223	176.31	174.763	238.194	235.136	306.14	300.939	373.74
															1.5	1353.91	0.9	53.54	36.55	0.36	7.95	98.4		54.4106	37.1443	0.365854	8.07927	100	0.0967479	0.501594	0.628539	0.442003	0.324471	0.250186	0.203107		7608.71	7617.08	32.2173	31.7323	125.034	124.313	176.761	174.985	239.095	235.576	307.688	301.689	376.09
															1.5	1354.35	1	53.6	36.5	0.4	7.8	98.3		54.527	37.1312	0.406918	7.93489	100	0.0958639	0.499147	0.627245	0.440304	0.322556	0.248158	0.201018		7606.55	7616.03	32.3424	31.7933	125.217	124.404	177.216	175.208	240.006	236.019	309.259	302.446	378.481
															1.5	1354.78	1.1	53.66	36.45	0.44	7.65	98.2		54.6436	37.1181	0.448065	7.79022	100	0.0949781	0.496696	0.625948	0.438601	0.320638	0.246125	0.198926		7604.37	7614.97	32.4689	31.8547	125.401	124.494	177.675	175.432	240.927	236.465	310.853	303.21	380.915
															1.5	1355.22	1.2	53.72	36.4	0.48	7.5	98.1		54.7604	37.105	0.489297	7.64526	100	0.0940905	0.49424	0.624648	0.436895	0.318715	0.244088	0.196829		7602.17	7613.9	32.5965	31.9166	125.586	124.585	178.137	175.658	241.858	236.915	312.469	303.982	383.393
															1.5	1355.65	1.3	53.78	36.35	0.52	7.35	98		54.8776	37.0918	0.530612	7.5	100	0.0932011	0.491779	0.623346	0.435186	0.316789	0.242047	0.194727		7599.95	7612.83	32.7255	31.9788	125.771	124.676	178.602	175.884	242.799	237.367	314.11	304.761	385.916
															1.5	1356.09	1.4	53.84	36.3	0.56	7.2	97.9		54.9949	37.0787	0.572012	7.35444	100	0.0923099	0.489312	0.622042	0.433473	0.314858	0.240002	0.192622		7597.71	7611.75	32.8557	32.0414	125.957	124.768	179.071	176.112	243.751	237.823	315.774	305.547	388.487
															1.5	1356.52	1.5	53.9	36.25	0.6	7.05	97.8		55.1125	37.0654	0.613497	7.20859	100	0.0914169	0.486841	0.620734	0.431756	0.312924	0.237953	0.190512		7595.45	7610.66	32.9873	32.1045	126.145	124.86	179.544	176.341	244.713	238.283	317.464	306.342	391.106
															1.5	1356.96	1.6	53.96	36.2	0.64	6.9	97.7		55.2303	37.0522	0.655067	7.06244	100	0.090522	0.484364	0.619424	0.430036	0.310986	0.235899	0.188398		7593.16	7609.57	33.1202	32.168	126.333	124.952	180.02	176.571	245.687	238.745	319.179	307.144	393.775
															1.5	1357.39	1.7	54.02	36.15	0.68	6.75	97.6		55.3484	37.0389	0.696721	6.91598	100	0.0896253	0.481883	0.618111	0.428312	0.309044	0.233841	0.186279		7590.85	7608.47	33.2545	32.2319	126.522	125.044	180.5	176.802	246.671	239.212	320.921	307.955	396.495
															1.5	1357.83	1.8	54.08	36.1	0.72	6.6	97.5		55.4667	37.0256	0.738462	6.76923	100	0.0887267	0.479396	0.616796	0.426585	0.307098	0.231779	0.184156		7588.52	7607.36	33.3901	32.2962	126.712	125.137	180.984	177.034	247.666	239.681	322.689	308.773	399.268
															1.5	1358.26	1.9	54.14	36.05	0.76	6.45	97.4		55.5852	37.0123	0.780287	6.62218	100	0.0878263	0.476905	0.615478	0.424854	0.305147	0.229713	0.182029		7586.16	7606.24	33.5272	32.361	126.902	125.23	181.471	177.268	248.673	240.155	324.485	309.6	402.096
															1.5	1358.7	2	54.2	36	0.8	6.3	97.3		55.704	36.999	0.822199	6.47482	100	0.0869241	0.474408	0.614157	0.42312	0.303193	0.227642	0.179897		7583.78	7605.12	33.6656	32.4262	127.094	125.323	181.962	177.502	249.692	240.631	326.309	310.436	404.981
															1.5	1359.13	2.1	54.26	35.95	0.84	6.15	97.2		55.823	36.9856	0.864198	6.32716	100	0.08602	0.471906	0.612833	0.421382	0.301235	0.225568	0.177761		7581.38	7603.99	33.8056	32.4919	127.286	125.416	182.457	177.738	250.722	241.112	328.162	311.28	407.924
															1.5	1359.57	2.2	54.32	35.9	0.88	6	97.1		55.9423	36.9722	0.906282	6.1792	100	0.085114	0.469399	0.611507	0.419641	0.299273	0.223488	0.175621		7578.95	7602.85	33.947	32.5581	127.48	125.51	182.956	177.975	251.764	241.596	330.045	312.133	410.928
															1.5	1360	2.3	54.38	35.85	0.92	5.85	97		56.0619	36.9588	0.948454	6.03093	100	0.0842062	0.466886	0.610178	0.417896	0.297306	0.221405	0.173476		7576.49	7601.71	34.0899	32.6247	127.674	125.604	183.459	178.214	252.819	242.084	331.958	312.995	413.994
															1.5	1360.43	2.4	54.44	35.8	0.96	5.7	96.9		56.1816	36.9453	0.990712	5.88235	100	0.0832965	0.464369	0.608846	0.416147	0.295336	0.219318	0.171327		7574	7600.55	34.2343	32.6917	127.87	125.699	183.966	178.454	253.887	242.576	333.903	313.866	417.125
															1.5	1360.87	2.5	54.5	35.75	1	5.55	96.8		56.3017	36.9318	1.03306	5.73347	100	0.0823849	0.461846	0.607511	0.414395	0.293362	0.217226	0.169173		7571.49	7599.39	34.3803	32.7593	128.066	125.793	184.477	178.695	254.967	243.071	335.88	314.746	420.323
															1.5	1361.3	2.6	54.56	35.7	1.04	5.4	96.7		56.4219	36.9183	1.07549	5.58428	100	0.0814714	0.459318	0.606174	0.412639	0.291383	0.215129	0.167015		7568.95	7598.22	34.5279	32.8273	128.263	125.888	184.992	178.937	256.06	243.571	337.89	315.636	423.59
															1.5	1361.74	2.7	54.62	35.65	1.08	5.25	96.6		56.5424	36.9048	1.11801	5.43478	100	0.0805561	0.456785	0.604834	0.410879	0.289401	0.213029	0.164852		7566.38	7597.04	34.6771	32.8958	128.461	125.984	185.512	179.18	257.167	244.075	339.934	316.536	426.929
															1.5	1362.17	2.8	54.68	35.6	1.12	5.1	96.5		56.6632	36.8912	1.16062	5.28497	100	0.0796388	0.454247	0.603491	0.409116	0.287414	0.210924	0.162685		7563.78	7595.85	34.8279	32.9648	128.66	126.079	186.036	179.425	258.287	244.582	342.013	317.446	430.343
															1.5	1362.61	2.9	54.74	35.55	1.16	4.95	96.4		56.7842	36.8776	1.20332	5.13485	100	0.0787197	0.451703	0.602145	0.407349	0.285423	0.208814	0.160514		7561.15	7594.65	34.9804	33.0343	128.86	126.175	186.564	179.671	259.421	245.094	344.128	318.366	433.834
															1.5	1363.04	3	54.8	35.5	1.2	4.8	96.3		56.9055	36.864	1.24611	4.98442	100	0.0777986	0.449154	0.600797	0.405579	0.283428	0.206701	0.158338		7558.49	7593.45	35.1346	33.1043	129.061	126.271	187.096	179.919	260.569	245.61	346.28	319.297	437.405
															1.5	1363.48	3.1	54.86	35.45	1.24	4.65	96.2		57.027	36.8503	1.28898	4.83368	100	0.0768756	0.4466	0.599446	0.403805	0.281429	0.204583	0.156157		7555.8	7592.23	35.2905	33.1748	129.263	126.368	187.633	180.168	261.732	246.13	348.47	320.238	441.059
															1.5	1363.91	3.2	54.92	35.4	1.28	4.5	96.1		57.1488	36.8366	1.33195	4.68262	100	0.0759507	0.444041	0.598092	0.402027	0.279426	0.20246	0.153972		7553.07	7591.01	35.4482	33.2459	129.466	126.465	188.174	180.418	262.91	246.654	350.7	321.19	444.8
															1.5	1364.35	3.3	54.98	35.35	1.32	4.35	96		57.2708	36.8229	1.375	4.53125	100	0.0750239	0.441476	0.596735	0.400245	0.277418	0.200333	0.151782		7550.31	7589.78	35.6077	33.3175	129.67	126.562	188.72	180.669	264.103	247.183	352.969	322.153	448.63
															1.5	1364.78	3.4	55.04	35.3	1.36	4.2	95.9		57.3931	36.8092	1.41814	4.37956	100	0.0740951	0.438905	0.595375	0.39846	0.275407	0.198202	0.149588		7547.52	7588.53	35.769	33.3896	129.875	126.659	189.27	180.922	265.311	247.716	355.281	323.127	452.554
															1.5	1365.22	3.5	55.1	35.25	1.4	4.05	95.8		57.5157	36.7954	1.46138	4.22756	100	0.0731644	0.43633	0.594013	0.396671	0.273391	0.196066	0.147389		7544.69	7587.28	35.9321	33.4622	130.081	126.757	189.825	181.177	266.535	248.254	357.635	324.113	456.575
															1.5	1365.65	3.6	55.16	35.2	1.44	3.9	95.7		57.6385	36.7816	1.5047	4.07524	100	0.0722317	0.433749	0.592647	0.394878	0.271371	0.193926	0.145185		7541.83	7586.02	36.0971	33.5354	130.288	126.855	190.385	181.432	267.774	248.796	360.033	325.111	460.698
															1.5	1366.09	3.7	55.22	35.15	1.48	3.75	95.6		57.7615	36.7678	1.54812	3.92259	100	0.0712971	0.431162	0.591279	0.393082	0.269346	0.191781	0.142977		7538.93	7584.75	36.2641	33.6091	130.496	126.953	190.95	181.69	269.031	249.343	362.477	326.121	464.926
															1.5	1366.52	3.8	55.28	35.1	1.52	3.6	95.5		57.8848	36.7539	1.59162	3.76963	100	0.0703606	0.428571	0.589908	0.391281	0.267318	0.189632	0.140765		7535.99	7583.46	36.433	33.6835	130.705	127.052	191.519	181.948	270.304	249.894	364.968	327.143	469.264
															1.5	1366.96	3.9	55.34	35.05	1.56	3.45	95.4		58.0084	36.74	1.63522	3.61635	100	0.0694221	0.425973	0.588534	0.389477	0.265285	0.187478	0.138547		7533.01	7582.17	36.604	33.7583	130.915	127.151	192.094	182.209	271.594	250.451	367.507	328.178	473.716
															1.5	1367.39	4	55.4	35	1.6	3.3	95.3		58.1322	36.7261	1.67891	3.46275	100	0.0684816	0.423371	0.587157	0.38767	0.263248	0.18532	0.136325		7529.99	7580.87	36.7769	33.8338	131.126	127.251	192.673	182.47	272.902	251.012	370.097	329.226	478.289
															1.5	1367.83	4.1	55.46	34.95	1.64	3.15	95.2		58.2563	36.7122	1.72269	3.30882	100	0.0675391	0.420763	0.585777	0.385858	0.261207	0.183157	0.134099		7526.93	7579.55	36.952	33.9099	131.339	127.35	193.258	182.733	274.228	251.578	372.738	330.287	482.987
															1.5	1368.26	4.2	55.52	34.9	1.68	3	95.1		58.3807	36.6982	1.76656	3.15457	100	0.0665947	0.418149	0.584394	0.384043	0.259161	0.180989	0.131867		7523.82	7578.22	37.1292	33.9865	131.552	127.45	193.848	182.998	275.572	252.15	375.432	331.362	487.816
															1.5	1368.7	4.3	55.58	34.85	1.72	2.85	95		58.5053	36.6842	1.81053	3	100	0.0656482	0.41553	0.583009	0.382223	0.257111	0.178817	0.129631		7520.68	7576.88	37.3085	34.0638	131.766	127.551	194.443	183.264	276.935	252.726	378.182	332.451	492.782
															1.5	1369.13	4.4	55.64	34.8	1.76	2.7	94.9		58.6301	36.6702	1.85458	2.8451	100	0.0646998	0.412905	0.58162	0.3804	0.255057	0.176641	0.127391		7517.48	7575.53	37.49	34.1416	131.982	127.651	195.043	183.532	278.317	253.308	380.989	333.554	497.891
															1.5	1369.57	4.5	55.7	34.75	1.8	2.55	94.8		58.7553	36.6561	1.89873	2.68987	100	0.0637494	0.410275	0.580229	0.378573	0.252999	0.17446	0.125145		7514.24	7574.17	37.6738	34.2201	132.198	127.753	195.649	183.801	279.719	253.895	383.855	334.672	503.152
															1.5	1370	4.6	55.76	34.7	1.84	2.4	94.7		58.8807	36.642	1.94298	2.53432	100	0.0627969	0.407639	0.578835	0.376743	0.250936	0.172274	0.122895		7510.95	7572.8	37.8599	34.2993	132.416	127.854	196.26	184.072	281.141	254.487	386.782	335.805	508.57
															1.5	1370.43	4.7	55.82	34.65	1.88	2.25	94.6		59.0063	36.6279	1.98732	2.37844	100	0.0618425	0.404998	0.577437	0.374908	0.248868	0.170084	0.12064		7507.61	7571.41	38.0483	34.379	132.635	127.956	196.877	184.344	282.584	255.085	389.772	336.953	514.154
															1.5	1370.87	4.8	55.88	34.6	1.92	2.1	94.5		59.1323	36.6138	2.03175	2.22222	100	0.060886	0.402351	0.576037	0.373069	0.246797	0.167889	0.11838		7504.22	7570.01	38.2391	34.4594	132.855	128.058	197.499	184.618	284.047	255.688	392.828	338.117	519.912
															1.5	1371.3	4.9	55.94	34.55	1.96	1.95	94.4		59.2585	36.5996	2.07627	2.06568	100	0.0599275	0.399699	0.574634	0.371227	0.244721	0.165689	0.116116		7500.78	7568.6	38.4323	34.5405	133.076	128.16	198.127	184.894	285.532	256.297	395.952	339.297	525.854
															1.5	1371.74	5	56	34.5	2	1.8	94.3		59.3849	36.5854	2.12089	1.9088	100	0.058967	0.39704	0.573227	0.369381	0.24264	0.163485	0.113846		7497.28	7567.17	38.628	34.6223	133.298	128.263	198.761	185.171	287.04	256.912	399.146	340.494	531.989
															1.5	1372.17	5.1	56.06	34.45	2.04	1.65	94.2		59.5117	36.5711	2.16561	1.75159	100	0.0580044	0.394377	0.571818	0.36753	0.240555	0.161276	0.111572		7493.72	7565.73	38.8262	34.7047	133.522	128.366	199.401	185.45	288.57	257.533	402.413	341.708	538.328
															1.5	1372.61	5.2	56.12	34.4	2.08	1.5	94.1		59.6387	36.5569	2.21041	1.59405	100	0.0570398	0.391707	0.570406	0.365676	0.238466	0.159062	0.109293		7490.11	7564.28	39.027	34.7878	133.746	128.469	200.047	185.731	290.123	258.16	405.757	342.94	544.882
															1.5	1373.04	5.3	56.18	34.35	2.12	1.35	94		59.766	36.5426	2.25532	1.43617	100	0.0560731	0.389032	0.568991	0.363818	0.236372	0.156844	0.107009		7486.43	7562.81	39.2305	34.8716	133.972	128.573	200.699	186.013	291.7	258.792	409.179	344.19	551.663
															1.5	1373.48	5.4	56.24	34.3	2.16	1.2	93.9		59.8935	36.5282	2.30032	1.27796	100	0.0551044	0.386351	0.567573	0.361956	0.234274	0.154621	0.104721		7482.69	7561.32	39.4367	34.9562	134.199	128.677	201.357	186.298	293.302	259.431	412.683	345.458	558.685
															1.5	1373.91	5.5	56.3	34.25	2.2	1.05	93.8		60.0213	36.5139	2.34542	1.1194	100	0.0541336	0.383665	0.566151	0.36009	0.232172	0.152393	0.102427		7478.88	7559.83	39.6456	35.0414	134.427	128.782	202.022	186.584	294.929	260.077	416.273	346.746	565.963
															1.5	1374.35	5.6	56.36	34.2	2.24	0.9	93.7		60.1494	36.4995	2.39061	0.960512	100	0.0531607	0.380973	0.564727	0.35822	0.230064	0.150161	0.100129		7475.01	7558.31	39.8574	35.1274	134.656	128.887	202.692	186.871	296.581	260.729	419.951	348.053	573.51
															1.5	1374.78	5.7	56.42	34.15	2.28	0.75	93.6		60.2778	36.485	2.4359	0.801282	100	0.0521858	0.378274	0.5633	0.356346	0.227953	0.147923	0.0978251		7471.07	7556.78	40.072	35.2142	134.887	128.992	203.37	187.161	298.26	261.387	423.721	349.381	581.345
															1.5	1375.22	5.8	56.48	34.1	2.32	0.6	93.5		60.4064	36.4706	2.48128	0.641711	100	0.0512087	0.375571	0.561869	0.354468	0.225837	0.145681	0.0955168		7467.05	7555.23	40.2895	35.3017	135.119	129.098	204.054	187.452	299.966	262.052	427.588	350.729	589.486
															1.5	1375.65	5.9	56.54	34.05	2.36	0.45	93.4		60.5353	36.4561	2.52677	0.481799	100	0.0502296	0.372861	0.560436	0.352586	0.223716	0.143434	0.0932035		7462.96	7553.67	40.5101	35.39	135.352	129.204	204.744	187.745	301.7	262.724	431.555	352.099	597.953
															1.5	1376.09	6	56.6	34	2.4	0.3	93.3		60.6645	36.4416	2.57235	0.321543	100	0.0492484	0.370146	0.558999	0.350699	0.221591	0.141182	0.0908853		7458.78	7552.09	40.7337	35.479	135.586	129.31	205.442	188.04	303.462	263.403	435.627	353.491	606.768
															1.5	1376.52	6.1	56.66	33.95	2.44	0.15	93.2		60.794	36.427	2.61803	0.160944	100	0.0482651	0.367424	0.55756	0.348809	0.219461	0.138926	0.0885621		7454.53	7550.49	40.9605	35.5689	135.822	129.417	206.146	188.337	305.254	264.089	439.807	354.906	615.955
															1.5	1376.96	6.2	56.72	33.9	2.48	0	93.1		60.9237	36.4125	2.6638	0	100	0.0472796	0.364697	0.556117	0.346915	0.217326	0.136664	0.0862339		7450.18	7548.87	41.1905	35.6596	136.058	129.524	206.858	188.635	307.076	264.783	444.103	356.345	625.541
															1.5	1377.39	6.3	56.7484	33.842	2.40955	0	93		61.0198	36.3893	2.59091	0	100	0.0470602	0.363499	0.554384	0.345945	0.216781	0.136356	0.0860586		7326.75	7545.35	41.2494	35.7483	136.367	129.633	207.021	188.927	306.669	265.448	442.124	357.706	619.801
															1.5	1377.83	6.4	56.7768	33.7841	2.33909	0	92.9		61.1161	36.3661	2.51786	0	100	0.0468403	0.362297	0.552648	0.344972	0.216234	0.136047	0.0858829		7204.68	7540.02	41.3087	35.8352	136.677	129.743	207.186	189.213	306.261	266.085	440.148	358.994	614.096
															1.5	1378.26	6.5	56.8052	33.7261	2.26864	0	92.8		61.2125	36.3428	2.44465	0	100	0.0466199	0.361093	0.550908	0.343998	0.215685	0.135737	0.0857068		7083.95	7533.01	41.3684	35.9203	136.99	129.854	207.351	189.492	305.853	266.697	438.175	360.213	608.426
															1.5	1378.7	6.6	56.8336	33.6682	2.19818	0	92.7		61.3092	36.3195	2.37129	0	100	0.0463991	0.359886	0.549164	0.343021	0.215136	0.135426	0.0855304		6964.57	7524.39	41.4284	36.0038	137.305	129.967	207.516	189.765	305.443	267.284	436.203	361.364	602.791
															1.5	1379.13	6.7	56.862	33.6102	2.12773	0	92.6		61.4061	36.2961	2.29776	0	100	0.0461778	0.358677	0.547416	0.342042	0.214585	0.135115	0.0853535		6846.52	7514.28	41.4887	36.0856	137.621	130.081	207.683	190.032	305.033	267.848	434.234	362.452	597.191
															1.5	1379.57	6.8	56.8905	33.5523	2.05727	0	92.5		61.5032	36.2727	2.22408	0	100	0.0459559	0.357465	0.545664	0.341061	0.214034	0.134803	0.0851763		6729.81	7502.74	41.5494	36.166	137.94	130.197	207.85	190.294	304.621	268.388	432.267	363.478	591.626
															1.5	1380	6.9	56.9189	33.4943	1.98682	0	92.4		61.6005	36.2493	2.15024	0	100	0.0457337	0.356251	0.543909	0.340078	0.213481	0.134491	0.0849987		6614.41	7489.86	41.6105	36.2449	138.261	130.314	208.019	190.551	304.209	268.907	430.303	364.447	586.095
															1.5	1380.43	7	56.9473	33.4364	1.91636	0	92.3		61.698	36.2257	2.07623	0	100	0.0455109	0.355034	0.54215	0.339093	0.212926	0.134177	0.0848207		6500.32	7475.73	41.6719	36.3224	138.584	130.432	208.188	190.803	303.796	269.406	428.34	365.36	580.599
															1.5	1380.87	7.1	56.9757	33.3784	1.84591	0	92.2		61.7958	36.2022	2.00207	0	100	0.0452876	0.353814	0.540387	0.338105	0.212371	0.133863	0.0846423		6387.55	7460.4	41.7337	36.3986	138.91	130.551	208.357	191.05	303.381	269.884	426.38	366.219	575.137
															1.5	1381.3	7.2	57.0041	33.3205	1.77545	0	92.1		61.8937	36.1786	1.92775	0	100	0.0450639	0.352591	0.53862	0.337116	0.211815	0.133549	0.0844636		6276.07	7443.95	41.7959	36.4736	139.237	130.672	208.528	191.293	302.966	270.344	424.423	367.027	569.709
															1.5	1381.74	7.3	57.0325	33.2625	1.705	0	92		61.9918	36.1549	1.85326	0	100	0.0448397	0.351366	0.536849	0.336124	0.211257	0.133234	0.0842844		6165.88	7426.45	41.8585	36.5474	139.567	130.794	208.7	191.531	302.55	270.785	422.468	367.787	564.316
															1.5	1382.17	7.4	57.0609	33.2045	1.63455	0	91.9		62.0902	36.1312	1.77861	0	100	0.044615	0.350139	0.535075	0.335131	0.210698	0.132918	0.0841049		6056.98	7407.94	41.9214	36.62	139.899	130.917	208.872	191.766	302.133	271.209	420.515	368.499	558.956
															1.5	1382.61	7.5	57.0893	33.1466	1.56409	0	91.8		62.1888	36.1074	1.7038	0	100	0.0443898	0.348908	0.533297	0.334135	0.210138	0.132601	0.0839249		5949.36	7388.49	41.9847	36.6915	140.233	131.041	209.045	191.996	301.715	271.615	418.564	369.167	553.631
															1.5	1383.04	7.6	57.1177	33.0886	1.49364	0	91.7		62.2876	36.0836	1.62883	0	100	0.0441641	0.347675	0.531514	0.333137	0.209576	0.132284	0.0837446		5843	7368.16	42.0485	36.762	140.569	131.166	209.219	192.223	301.296	272.006	416.616	369.791	548.339
															1.5	1383.48	7.7	57.1461	33.0307	1.42318	0	91.6		62.3866	36.0597	1.55369	0	100	0.0439379	0.346439	0.529728	0.332136	0.209013	0.131966	0.0835639		5737.91	7346.98	42.1126	36.8315	140.908	131.293	209.394	192.446	300.876	272.381	414.67	370.374	543.081
															1.5	1383.91	7.8	57.1745	32.9727	1.35273	0	91.5		62.4858	36.0358	1.47839	0	100	0.0437112	0.345201	0.527938	0.331134	0.20845	0.131647	0.0833828		5634.07	7325.02	42.1771	36.9	141.249	131.421	209.57	192.665	300.455	272.741	412.726	370.917	537.856
															1.5	1384.35	7.9	57.203	32.9148	1.28227	0	91.4		62.5853	36.0118	1.40292	0	100	0.0434841	0.34396	0.526144	0.330129	0.207884	0.131327	0.0832013		5531.48	7302.32	42.242	36.9676	141.593	131.549	209.747	192.882	300.033	273.086	410.785	371.422	532.665
															1.5	1384.78	8	57.2314	32.8568	1.21182	0	91.3		62.685	35.9878	1.32729	0	100	0.0432564	0.342716	0.524346	0.329122	0.207318	0.131007	0.0830193		5430.14	7278.92	42.3074	37.0344	141.939	131.679	209.925	193.095	299.61	273.418	408.846	371.889	527.508
															1.5	1385.22	8.1	57.2598	32.7989	1.14136	0	91.2		62.7848	35.9637	1.2515	0	100	0.0430282	0.341469	0.522545	0.328113	0.20675	0.130687	0.082837		5330.02	7254.86	42.3731	37.1003	142.287	131.81	210.103	193.305	299.186	273.736	406.91	372.322	522.384
															1.5	1385.65	8.2	57.2882	32.7409	1.07091	0	91.1		62.8849	35.9395	1.17553	0	100	0.0427995	0.34022	0.520739	0.327102	0.206182	0.130365	0.0826543		5231.13	7230.18	42.4393	37.1654	142.638	131.942	210.282	193.512	298.761	274.041	404.976	372.72	517.293
															1.5	1386.09	8.3	57.3166	32.683	1.00045	0	91		62.9853	35.9153	1.0994	0	100	0.0425704	0.338967	0.518929	0.326088	0.205612	0.130043	0.0824712		5133.46	7204.92	42.5059	37.2297	142.991	132.075	210.463	193.716	298.335	274.334	403.044	373.085	512.235
															1.5	1386.52	8.4	57.345	32.625	0.93	0	90.9		63.0858	35.8911	1.0231	0	100	0.0423407	0.337713	0.517115	0.325073	0.20504	0.12972	0.0822877		5037	7179.11	42.5729	37.2934	143.347	132.21	210.644	193.917	297.908	274.614	401.115	373.419	507.21
															1.5	1386.96	8.5	57.3734	32.567	0.859545	0	90.8		63.1866	35.8668	0.946636	0	100	0.0421105	0.336455	0.515298	0.324055	0.204468	0.129396	0.0821038		4941.74	7152.79	42.6403	37.3563	143.705	132.345	210.826	194.116	297.479	274.883	399.188	373.722	502.217
															1.5	1387.39	8.6	57.4018	32.5091	0.789091	0	90.7		63.2876	35.8424	0.870001	0	100	0.0418798	0.335194	0.513476	0.323034	0.203894	0.129072	0.0819195		4847.68	7125.98	42.7082	37.4185	144.066	132.481	211.009	194.313	297.05	275.141	397.263	373.996	497.258
															1.5	1387.83	8.7	57.4302	32.4511	0.718636	0	90.6		63.3888	35.818	0.793197	0	100	0.0416486	0.333931	0.51165	0.322012	0.203319	0.128747	0.0817347		4754.81	7098.73	42.7766	37.4801	144.429	132.618	211.194	194.507	296.62	275.388	395.341	374.241	492.331
															1.5	1388.26	8.8	57.4586	32.3932	0.648182	0	90.5		63.4902	35.7936	0.716223	0	100	0.0414169	0.332665	0.50982	0.320987	0.202742	0.128421	0.0815496		4663.12	7071.05	42.8453	37.541	144.796	132.757	211.379	194.699	296.189	275.624	393.421	374.459	487.437
															1.5	1388.7	8.9	57.487	32.3352	0.577727	0	90.4		63.5919	35.7691	0.639079	0	100	0.0411847	0.331396	0.507987	0.31996	0.202164	0.128094	0.081364		4572.61	7042.98	42.9146	37.6014	145.164	132.896	211.565	194.888	295.757	275.851	391.504	374.651	482.575
															1.5	1389.13	9	57.5155	32.2773	0.507273	0	90.3		63.6937	35.7445	0.561764	0	100	0.0409519	0.330125	0.506149	0.318931	0.201585	0.127767	0.0811781		4483.26	7014.54	42.9842	37.6612	145.536	133.037	211.752	195.075	295.323	276.067	389.589	374.817	477.746
															1.5	1389.57	9.1	57.5439	32.2193	0.436818	0	90.2		63.7959	35.7199	0.484277	0	100	0.0407187	0.32885	0.504307	0.317899	0.201005	0.127439	0.0809917		4395.07	6985.75	43.0544	37.7205	145.91	133.178	211.94	195.261	294.889	276.274	387.676	374.958	472.949
															1.5	1390	9.2	57.5723	32.1614	0.366364	0	90.1		63.8982	35.6952	0.406619	0	100	0.0404849	0.327573	0.502461	0.316865	0.200424	0.12711	0.0808049		4308.04	6956.65	43.125	37.7792	146.287	133.321	212.129	195.444	294.454	276.471	385.766	375.076	468.183
															1.5	1390.43	9.3	57.6007	32.1034	0.295909	0	90		64.0008	35.6705	0.328788	0	100	0.0402506	0.326293	0.50061	0.315829	0.199841	0.126781	0.0806177		4222.15	6927.24	43.1961	37.8375	146.667	133.464	212.319	195.626	294.017	276.66	383.859	375.17	463.45
															1.5	1390.87	9.4	57.6291	32.0455	0.225455	0	89.9		64.1035	35.6457	0.250784	0	100	0.0400158	0.32501	0.498756	0.314791	0.199257	0.126451	0.0804301		4137.4	6897.56	43.2677	37.8953	147.049	133.609	212.51	195.805	293.579	276.84	381.953	375.242	458.749
															1.5	1391.3	9.5	57.6575	31.9875	0.155	0	89.8		64.2066	35.6208	0.172606	0	100	0.0397805	0.323724	0.496898	0.31375	0.198671	0.12612	0.0802421		4053.77	6867.63	43.3397	37.9526	147.435	133.754	212.702	195.983	293.141	277.012	380.051	375.293	454.08
															1.5	1391.74	9.6	57.6859	31.9295	0.0845455	0	89.7		64.3098	35.5959	0.0942536	0	100	0.0395446	0.322436	0.495035	0.312707	0.198085	0.125788	0.0800536		3971.27	6837.46	43.4123	38.0094	147.823	133.901	212.895	196.159	292.701	277.175	378.15	375.323	449.442
															1.5	1392.17	9.7	57.7143	31.8716	0.0140909	0	89.6		64.4133	35.571	0.0157265	0	100	0.0393082	0.321144	0.493169	0.311661	0.197497	0.125456	0.0798647		3889.89	6807.07	43.4853	38.0659	148.214	134.048	213.089	196.334	292.26	277.331	376.252	375.332	444.836
															1.5	1392.89	9.8	57.5343	31.9516	0	0	89.4859		64.2943	35.7057	0	0	100	0.0393837	0.321675	0.494293	0.312434	0.198021	0.125808	0.0800999		3780.14	6776.18	43.3125	38.1194	147.71	134.188	212.046	196.494	290.185	277.462	372.333	375.302	437.957
															1.5	1393.6	9.9	57.3543	32.0316	0	0	89.3859		64.1648	35.8352	0	0	100	0.0394975	0.322406	0.495681	0.313343	0.198615	0.126196	0.0803527		3670.12	6744.81	43.1139	38.1699	147.131	134.318	210.918	196.64	288.028	277.569	368.36	375.231	431.106
															1.5	1394.32	10	57.1743	32.1116	0	0	89.2859		64.0351	35.9649	0	0	100	0.0396115	0.323139	0.497071	0.314255	0.199211	0.126585	0.0806061		3563.48	6713	42.9164	38.2173	146.554	134.441	209.798	196.771	285.891	277.652	364.437	375.123	424.375
															1.5	1395.03	10.1	56.9943	32.1916	0	0	89.1859		63.9051	36.0949	0	0	100	0.0397258	0.323873	0.498465	0.315169	0.199809	0.126975	0.0808601		3460.11	6680.79	42.72	38.2619	145.981	134.555	208.686	196.889	283.774	277.712	360.564	374.979	417.763
															1.5	1395.75	10.2	56.8143	32.2716	0	0	89.0859		63.7748	36.2252	0	0	100	0.0398403	0.324609	0.499863	0.316084	0.200408	0.127366	0.0811146		3359.91	6648.23	42.5247	38.3037	145.412	134.661	207.582	196.994	281.676	277.751	356.738	374.8	411.266
															1.5	1396.46	10.3	56.6343	32.3516	0	0	88.9859		63.6441	36.3559	0	0	100	0.0399551	0.325347	0.501263	0.317002	0.201008	0.127757	0.0813697		3262.78	6615.36	42.3306	38.3428	144.845	134.76	206.486	197.086	279.598	277.769	352.961	374.588	404.883
															1.5	1397.17	10.4	56.4543	32.4316	0	0	88.8859		63.5132	36.4868	0	0	100	0.0400702	0.326086	0.502666	0.317922	0.201609	0.12815	0.0816254		3168.61	6582.22	42.1376	38.3793	144.282	134.852	205.398	197.166	277.539	277.767	349.231	374.345	398.612
															1.5	1397.89	10.5	56.2743	32.5116	0	0	88.7859		63.382	36.618	0	0	100	0.0401855	0.326827	0.504073	0.318844	0.202212	0.128543	0.0818817		3077.32	6548.84	41.9457	38.4133	143.721	134.936	204.317	197.234	275.499	277.745	345.548	374.07	392.45
															1.5	1398.6	10.6	56.0943	32.5916	0	0	88.6859		63.2505	36.7495	0	0	100	0.0403011	0.32757	0.505483	0.319767	0.202816	0.128937	0.0821385		2988.8	6515.26	41.7548	38.4448	143.164	135.014	203.244	197.291	273.477	277.705	341.91	373.767	386.395
															1.5	1399.32	10.7	55.9143	32.6716	0	0	88.5859		63.1187	36.8813	0	0	100	0.0404169	0.328314	0.506895	0.320693	0.203421	0.129333	0.082396		2902.98	6481.5	41.5651	38.4739	142.61	135.085	202.178	197.337	271.474	277.647	338.317	373.436	380.446
															1.5	1400.03	10.8	55.7343	32.7516	0	0	88.4859		62.9867	37.0133	0	0	100	0.040533	0.329061	0.508312	0.321622	0.204028	0.129729	0.082654		2819.76	6447.59	41.3764	38.5008	142.059	135.15	201.119	197.372	269.49	277.571	334.769	373.078	374.599
															1.5	1400.75	10.9	55.5543	32.8316	0	0	88.3859		62.8543	37.1457	0	0	100	0.0406494	0.329808	0.509731	0.322552	0.204636	0.130125	0.0829126		2739.06	6413.57	41.1888	38.5255	141.51	135.208	200.069	197.396	267.523	277.479	331.265	372.694	368.854
															1.5	1401.46	11	55.3743	32.9116	0	0	88.2859		62.7216	37.2784	0	0	100	0.040766	0.330558	0.511153	0.323484	0.205246	0.130523	0.0831717		2660.8	6379.45	41.0022	38.548	140.965	135.26	199.025	197.411	265.575	277.371	327.804	372.286	363.208
															1.5	1402.17	11.1	55.1943	32.9916	0	0	88.1859		62.5886	37.4114	0	0	100	0.0408829	0.331309	0.512579	0.324419	0.205857	0.130922	0.0834315		2584.9	6345.27	40.8168	38.5684	140.423	135.307	197.989	197.416	263.644	277.247	324.386	371.854	357.659
															1.5	1402.89	11.2	55.0143	33.0716	0	0	88.0859		62.4553	37.5447	0	0	100	0.0410001	0.332062	0.514008	0.325355	0.206469	0.131322	0.0836918		2511.29	6311.03	40.6323	38.5869	139.884	135.348	196.959	197.412	261.73	277.109	321.01	371.4	352.206
															1.5	1403.6	11.3	54.8343	33.1516	0	0	87.9859		62.3217	37.6783	0	0	100	0.0411175	0.332816	0.51544	0.326294	0.207083	0.131722	0.0839528		2439.9	6276.78	40.4489	38.6033	139.348	135.383	195.937	197.399	259.834	276.956	317.675	370.925	346.846
															1.5	1404.32	11.4	54.6543	33.2316	0	0	87.8859		62.1878	37.8122	0	0	100	0.0412352	0.333573	0.516876	0.327235	0.207698	0.132124	0.0842143		2370.65	6242.51	40.2665	38.6179	138.815	135.413	194.922	197.378	257.956	276.789	314.381	370.429	341.578
															1.5	1405.03	11.5	54.4743	33.3116	0	0	87.7859		62.0536	37.9464	0	0	100	0.0413532	0.334331	0.518315	0.328177	0.208315	0.132526	0.0844765		2303.48	6208.26	40.0852	38.6307	138.284	135.438	193.914	197.347	256.094	276.609	311.128	369.913	336.4
															1.5	1405.75	11.6	54.2943	33.3916	0	0	87.6859		61.9191	38.0809	0	0	100	0.0414714	0.33509	0.519757	0.329123	0.208933	0.132929	0.0847392		2238.32	6174.04	39.9049	38.6417	137.757	135.458	192.913	197.309	254.249	276.416	307.914	369.379	331.31
															1.5	1406.46	11.7	54.1143	33.4716	0	0	87.5859		61.7843	38.2157	0	0	100	0.0415899	0.335852	0.521202	0.33007	0.209552	0.133333	0.0850025		2175.11	6139.86	39.7256	38.6509	137.232	135.473	191.919	197.263	252.42	276.211	304.739	368.826	326.307
															1.5	1407.17	11.8	53.9343	33.5516	0	0	87.4859		61.6491	38.3509	0	0	100	0.0417087	0.336615	0.522651	0.331019	0.210173	0.133738	0.0852664		2113.78	6105.74	39.5472	38.6585	136.711	135.484	190.932	197.21	250.608	275.994	301.603	368.257	321.389
															1.5	1407.89	11.9	53.7543	33.6316	0	0	87.3859		61.5137	38.4863	0	0	100	0.0418277	0.33738	0.524103	0.331971	0.210795	0.134144	0.085531		2054.29	6071.69	39.3699	38.6645	136.192	135.49	189.951	197.149	248.812	275.766	298.505	367.671	316.555
															1.5	1408.6	12	53.5743	33.7116	0	0	87.2859		61.378	38.622	0	0	100	0.041947	0.338147	0.525558	0.332925	0.211419	0.134551	0.0857961		1996.56	6037.73	39.1936	38.6689	135.676	135.491	188.977	197.08	247.032	275.527	295.444	367.069	311.802
															1.5	1409.32	12.1	53.3943	33.7916	0	0	87.1859		61.2419	38.7581	0	0	100	0.0420666	0.338915	0.527017	0.333881	0.212044	0.134959	0.0860619		1940.54	6003.87	39.0183	38.6718	135.162	135.488	188.01	197.005	245.269	275.276	292.421	366.452	307.13
															1.5	1410.03	12.2	53.2143	33.8716	0	0	87.0859		61.1055	38.8945	0	0	100	0.0421865	0.339686	0.528479	0.334839	0.21267	0.135368	0.0863282		1886.19	5970.12	38.8439	38.6732	134.652	135.482	187.049	196.924	243.52	275.016	289.434	365.82	302.537
															1.5	1410.75	12.3	53.0343	33.9516	0	0	86.9859		60.9689	39.0311	0	0	100	0.0423066	0.340458	0.529944	0.335799	0.213298	0.135778	0.0865952		1833.44	5936.49	38.6706	38.6732	134.144	135.471	186.095	196.836	241.788	274.746	286.483	365.175	298.02
															1.5	1411.46	12.4	52.8543	34.0316	0	0	86.8859		60.8319	39.1681	0	0	100	0.042427	0.341231	0.531413	0.336762	0.213928	0.136189	0.0868628		1782.26	5902.99	38.4982	38.6718	133.639	135.456	185.148	196.742	240.071	274.466	283.568	364.517	293.58
															1.5	1412.17	12.5	52.6743	34.1116	0	0	86.7859		60.6946	39.3054	0	0	100	0.0425477	0.342007	0.532885	0.337727	0.214558	0.1366	0.087131		1732.58	5869.62	38.3267	38.669	133.136	135.437	184.206	196.641	238.369	274.178	280.687	363.847	289.214
															1.5	1412.89	12.6	52.4943	34.1916	0	0	86.6859		60.5569	39.4431	0	0	100	0.0426687	0.342784	0.53436	0.338694	0.215191	0.137013	0.0873998		1684.37	5836.41	38.1562	38.665	132.637	135.415	183.272	196.535	236.682	273.88	277.841	363.164	284.922
															1.5	1413.6	12.7	52.3143	34.2716	0	0	86.5859		60.419	39.581	0	0	100	0.0427899	0.343563	0.535839	0.339663	0.215824	0.137427	0.0876693		1637.57	5803.35	37.9867	38.6596	132.14	135.389	182.343	196.423	235.01	273.574	275.029	362.47	280.701
															1.5	1414.32	12.8	52.1343	34.3516	0	0	86.4859		60.2807	39.7193	0	0	100	0.0429115	0.344344	0.537321	0.340634	0.21646	0.137841	0.0879393		1592.15	5770.45	37.818	38.653	131.645	135.36	181.421	196.306	233.353	273.26	272.251	361.765	276.55
															1.5	1415.03	12.9	51.9543	34.4316	0	0	86.3859		60.1421	39.8579	0	0	100	0.0430333	0.345127	0.538807	0.341608	0.217096	0.138257	0.08821		1548.06	5737.71	37.6504	38.6453	131.154	135.328	180.505	196.184	231.71	272.938	269.506	361.05	272.469
															1.5	1415.75	13	51.7743	34.5116	0	0	86.2859		60.0032	39.9968	0	0	100	0.0431554	0.345912	0.540296	0.342584	0.217734	0.138673	0.0884814		1505.26	5705.16	37.4836	38.6363	130.664	135.292	179.595	196.056	230.082	272.608	266.793	360.325	268.455
															1.5	1416.46	13.1	51.5943	34.5916	0	0	86.1859		59.864	40.136	0	0	100	0.0432777	0.346698	0.541789	0.343562	0.218374	0.13909	0.0887533		1463.71	5672.78	37.3178	38.6263	130.178	135.253	178.691	195.924	228.468	272.271	264.113	359.591	264.508
															1.5	1417.17	13.2	51.4143	34.6716	0	0	86.0859		59.7244	40.2756	0	0	100	0.0434004	0.347486	0.543285	0.344543	0.219015	0.139509	0.0890259		1423.38	5640.59	37.1529	38.6151	129.694	135.211	177.794	195.786	226.868	271.927	261.464	358.847	260.626
															1.5	1417.89	13.3	51.2343	34.7516	0	0	85.9859		59.5846	40.4154	0	0	100	0.0435233	0.348276	0.544785	0.345526	0.219658	0.139928	0.0892991		1384.22	5608.58	36.9889	38.6029	129.213	135.165	176.902	195.644	225.282	271.576	258.847	358.095	256.808
															1.5	1418.6	13.4	51.0543	34.8316	0	0	85.8859		59.4443	40.5557	0	0	100	0.0436466	0.349068	0.546288	0.346511	0.220302	0.140348	0.089573		1346.19	5576.78	36.8258	38.5896	128.734	135.117	176.016	195.498	223.711	271.219	256.261	357.335	253.054
															1.5	1419.32	13.5	50.8743	34.9116	0	0	85.7859		59.3038	40.6962	0	0	100	0.0437701	0.349862	0.547794	0.347498	0.220948	0.14077	0.0898474		1309.27	5545.16	36.6636	38.5753	128.257	135.067	175.136	195.347	222.152	270.856	253.705	356.568	249.361
															1.5	1420.03	13.6	50.6943	34.9916	0	0	85.6859		59.163	40.837	0	0	100	0.0438939	0.350658	0.549305	0.348488	0.221595	0.141192	0.0901226		1273.42	5513.75	36.5023	38.5601	127.784	135.013	174.262	195.192	220.608	270.486	251.179	355.793	245.728
															1.5	1420.75	13.7	50.5143	35.0716	0	0	85.5859		59.0218	40.9782	0	0	100	0.044018	0.351455	0.550818	0.34948	0.222243	0.141615	0.0903983		1238.61	5482.55	36.3418	38.5439	127.312	134.957	173.394	195.033	219.076	270.111	248.683	355.011	242.156
															1.5	1421.46	13.8	50.3343	35.1516	0	0	85.4859		58.8803	41.1197	0	0	100	0.0441424	0.352255	0.552335	0.350474	0.222893	0.14204	0.0906748		1204.8	5451.55	36.1823	38.5268	126.843	134.898	172.532	194.87	217.558	269.73	246.216	354.223	238.641
															1.5	1422.17	13.9	50.1543	35.2316	0	0	85.3859		58.7384	41.2616	0	0	100	0.0442671	0.353056	0.553856	0.351471	0.223545	0.142465	0.0909518		1171.97	5420.76	36.0236	38.5088	126.377	134.837	171.675	194.703	216.054	269.344	243.778	353.428	235.185
															1.5	1422.89	14	49.9743	35.3116	0	0	85.2859		58.5962	41.4038	0	0	100	0.044392	0.353859	0.55538	0.35247	0.224198	0.142891	0.0912296		1140.09	5390.19	35.8658	38.4899	125.913	134.773	170.824	194.532	214.562	268.953	241.368	352.628	231.784
															1.5	1423.6	14.1	49.7943	35.3916	0	0	85.1859		58.4537	41.5463	0	0	100	0.0445173	0.354664	0.556908	0.353471	0.224853	0.143318	0.0915079		1109.12	5359.82	35.7089	38.4702	125.452	134.707	169.979	194.358	213.083	268.556	238.987	351.822	228.439
															1.5	1424.32	14.2	49.6143	35.4716	0	0	85.0859		58.3109	41.6891	0	0	100	0.0446429	0.355471	0.55844	0.354475	0.225509	0.143747	0.0917869		1079.04	5329.68	35.5528	38.4496	124.993	134.639	169.139	194.181	211.616	268.155	236.633	351.01	225.148
															1.5	1425.03	14.3	49.4343	35.5516	0	0	84.9859		58.1677	41.8323	0	0	100	0.0447687	0.356279	0.559975	0.355481	0.226167	0.144176	0.0920666		1049.82	5299.75	35.3976	38.4283	124.536	134.568	168.304	194	210.163	267.75	234.307	350.194	221.911
															1.5	1425.75	14.4	49.2543	35.6316	0	0	84.8859		58.0241	41.9759	0	0	100	0.0448949	0.35709	0.561514	0.356489	0.226827	0.144606	0.092347		1021.44	5270.04	35.2432	38.4062	124.082	134.495	167.476	193.815	208.722	267.34	232.007	349.374	218.726
															1.5	1426.46	14.5	49.0743	35.7116	0	0	84.7859		57.8803	42.1197	0	0	100	0.0450213	0.357903	0.563056	0.3575	0.227488	0.145038	0.092628		993.87	5240.55	35.0896	38.3833	123.63	134.42	166.652	193.628	207.293	266.926	229.735	348.549	215.593
															1.5	1427.17	14.6	48.8943	35.7916	0	0	84.6859		57.7361	42.2639	0	0	100	0.0451481	0.358717	0.564602	0.358514	0.22815	0.14547	0.0929096		967.086	5211.28	34.9369	38.3597	123.18	134.343	165.834	193.438	205.876	266.508	227.488	347.719	212.51
															1.5	1427.89	14.7	48.7143	35.8716	0	0	84.5859		57.5915	42.4085	0	0	100	0.0452751	0.359534	0.566151	0.359529	0.228814	0.145903	0.093192		941.065	5182.23	34.785	38.3354	122.733	134.264	165.021	193.244	204.472	266.086	225.268	346.886	209.476
															1.5	1428.6	14.8	48.5343	35.9516	0	0	84.4859		57.4466	42.5534	0	0	100	0.0454025	0.360352	0.567705	0.360547	0.22948	0.146338	0.093475		915.784	5153.4	34.634	38.3104	122.288	134.183	164.214	193.048	203.079	265.66	223.073	346.05	206.492
															1.5	1429.32	14.9	48.3543	36.0316	0	0	84.3859		57.3014	42.6986	0	0	100	0.0455301	0.361172	0.569262	0.361568	0.230147	0.146773	0.0937586		891.22	5124.8	34.4837	38.2847	121.845	134.1	163.412	192.849	201.698	265.231	220.903	345.21	203.555
															1.5	1430.03	15	48.1743	36.1116	0	0	84.2859		57.1558	42.8442	0	0	100	0.0456581	0.361994	0.570822	0.36259	0.230816	0.147209	0.094043		867.353	5096.41	34.3343	38.2584	121.405	134.016	162.615	192.648	200.329	264.798	218.758	344.367	200.665
															1.5	1430.75	15.1	47.9943	36.1916	0	0	84.1859		57.0099	42.9901	0	0	100	0.0457863	0.362819	0.572387	0.363616	0.231486	0.147647	0.094328		844.162	5068.25	34.1857	38.2314	120.966	133.929	161.823	192.444	198.972	264.362	216.638	343.521	197.822
															1.5	1431.46	15.2	47.8143	36.2716	0	0	84.0859		56.8637	43.1363	0	0	100	0.0459149	0.363645	0.573955	0.364643	0.232158	0.148085	0.0946137		821.626	5040.31	34.0379	38.2038	120.531	133.841	161.037	192.237	197.626	263.923	214.542	342.672	195.024
															1.5	1432.17	15.3	47.6343	36.3516	0	0	83.9859		56.717	43.283	0	0	100	0.0460438	0.364473	0.575527	0.365674	0.232832	0.148525	0.0949		799.725	5012.6	33.8909	38.1756	120.097	133.751	160.255	192.028	196.291	263.481	212.47	341.821	192.27
															1.5	1432.89	15.4	47.4543	36.4316	0	0	83.8859		56.5701	43.4299	0	0	100	0.0461729	0.365303	0.577102	0.366706	0.233507	0.148966	0.0951871		778.442	4985.1	33.7447	38.1468	119.666	133.66	159.479	191.817	194.968	263.036	210.421	340.968	189.56
															1.5	1433.6	15.5	47.2743	36.5116	0	0	83.7859		56.4228	43.5772	0	0	100	0.0463024	0.366135	0.578682	0.367741	0.234184	0.149407	0.0954749		757.757	4957.83	33.5992	38.1175	119.236	133.567	158.708	191.603	193.656	262.588	208.396	340.113	186.893
															1.5	1434.32	15.6	47.0943	36.5916	0	0	83.6859		56.2751	43.7249	0	0	100	0.0464322	0.366969	0.580265	0.368779	0.234862	0.14985	0.0957633		737.654	4930.78	33.4546	38.0876	118.809	133.472	157.941	191.387	192.355	262.138	206.394	339.256	184.269
															1.5	1435.03	15.7	46.9143	36.6716	0	0	83.5859		56.1271	43.8729	0	0	100	0.0465623	0.367805	0.581852	0.369819	0.235542	0.150294	0.0960524		718.114	4903.95	33.3107	38.0572	118.384	133.376	157.18	191.169	191.065	261.686	204.414	338.397	181.686
															1.5	1435.75	15.8	46.7343	36.7516	0	0	83.4859		55.9787	44.0213	0	0	100	0.0466927	0.368643	0.583442	0.370861	0.236224	0.150739	0.0963422		699.121	4877.33	33.1676	38.0262	117.962	133.279	156.423	190.949	189.785	261.231	202.457	337.536	179.143
															1.5	1436.46	15.9	46.5543	36.8316	0	0	83.3859		55.83	44.17	0	0	100	0.0468235	0.369483	0.585037	0.371906	0.236907	0.151185	0.0966327		680.659	4850.94	33.0253	37.9948	117.541	133.18	155.671	190.728	188.517	260.773	200.522	336.675	176.641
															1.5	1437.17	16	46.3743	36.9116	0	0	83.2859		55.6809	44.3191	0	0	100	0.0469545	0.370325	0.586635	0.372954	0.237592	0.151631	0.0969239		662.712	4824.76	32.8837	37.9628	117.123	133.079	154.924	190.504	187.258	260.314	198.609	335.812	174.178
															1.5	1437.89	16.1	46.1943	36.9916	0	0	83.1859		55.5314	44.4686	0	0	100	0.0470859	0.37117	0.588237	0.374004	0.238278	0.15208	0.0972158		645.265	4798.8	32.7429	37.9304	116.707	132.978	154.182	190.278	186.011	259.852	196.717	334.948	171.754
															1.5	1438.6	16.2	46.0143	37.0716	0	0	83.0859		55.3816	44.6184	0	0	100	0.0472175	0.372016	0.589843	0.375057	0.238967	0.152529	0.0975084		628.304	4773.06	32.6028	37.8975	116.292	132.875	153.445	190.051	184.774	259.389	194.847	334.083	169.368
															1.5	1439.32	16.3	45.8343	37.1516	0	0	82.9859		55.2314	44.7686	0	0	100	0.0473495	0.372864	0.591453	0.376112	0.239657	0.152979	0.0978018		611.814	4747.53	32.4635	37.8642	115.88	132.77	152.712	189.822	183.547	258.923	192.997	333.217	167.019
															1.5	1440.03	16.4	45.6543	37.2316	0	0	82.8859		55.0809	44.9191	0	0	100	0.0474818	0.373714	0.593067	0.377169	0.240348	0.15343	0.0980958		595.782	4722.21	32.3249	37.8304	115.47	132.665	151.984	189.591	182.33	258.456	191.169	332.351	164.707
															1.5	1440.75	16.5	45.4743	37.3116	0	0	82.7859		54.93	45.07	0	0	100	0.0476145	0.374566	0.594685	0.37823	0.241041	0.153883	0.0983905		580.194	4697.11	32.1871	37.7962	115.062	132.558	151.26	189.359	181.123	257.988	189.361	331.485	162.43
															1.5	1441.46	16.6	45.2943	37.3916	0	0	82.6859		54.7788	45.2212	0	0	100	0.0477474	0.375421	0.596307	0.379292	0.241736	0.154336	0.098686		565.036	4672.22	32.05	37.7616	114.656	132.45	150.541	189.125	179.926	257.518	187.572	330.618	160.19
															1.5	1442.17	16.7	45.1143	37.4716	0	0	82.5859		54.6271	45.3729	0	0	100	0.0478807	0.376277	0.597932	0.380358	0.242433	0.154791	0.0989821		550.297	4647.54	31.9136	37.7266	114.253	132.341	149.827	188.89	178.74	257.046	185.804	329.751	157.984
															1.5	1442.89	16.8	44.9343	37.5516	0	0	82.4859		54.4751	45.5249	0	0	100	0.0480143	0.377136	0.599562	0.381426	0.243131	0.155246	0.099279		535.965	4623.06	31.778	37.6912	113.851	132.231	149.117	188.653	177.562	256.573	184.056	328.883	155.812
															1.5	1443.6	16.9	44.7543	37.6316	0	0	82.3859		54.3228	45.6772	0	0	100	0.0481482	0.377996	0.601195	0.382496	0.243831	0.155703	0.0995766		522.027	4598.8	31.643	37.6554	113.451	132.12	148.412	188.415	176.395	256.098	182.327	328.016	153.674
															1.5	1444.32	17	44.5743	37.7116	0	0	82.2859		54.1701	45.8299	0	0	100	0.0482824	0.378859	0.602832	0.383569	0.244533	0.156161	0.0998749		508.472	4574.74	31.5088	37.6192	113.053	132.008	147.711	188.175	175.237	255.623	180.617	327.149	151.569
															1.5	1445.03	17.1	44.3943	37.7916	0	0	82.1859		54.0169	45.9831	0	0	100	0.048417	0.379724	0.604474	0.384645	0.245236	0.15662	0.100174		495.29	4550.88	31.3753	37.5827	112.657	131.895	147.014	187.935	174.089	255.146	178.926	326.282	149.496
															1.5	1445.75	17.2	44.2143	37.8716	0	0	82.0859		53.8635	46.1365	0	0	100	0.0485519	0.380591	0.606119	0.385723	0.245941	0.15708	0.100474		482.468	4527.23	31.2425	37.5459	112.263	131.781	146.322	187.693	172.95	254.668	177.254	325.416	147.455
															1.5	1446.46	17.3	44.0343	37.9516	0	0	81.9859		53.7096	46.2904	0	0	100	0.0486871	0.38146	0.607769	0.386804	0.246648	0.157541	0.100774		469.998	4503.77	31.1104	37.5087	111.872	131.666	145.634	187.45	171.82	254.189	175.6	324.55	145.446
															1.5	1447.17	17.4	43.8543	38.0316	0	0	81.8859		53.5554	46.4446	0	0	100	0.0488227	0.382331	0.609422	0.387888	0.247357	0.158004	0.101076		457.868	4480.52	30.979	37.4711	111.482	131.55	144.951	187.205	170.7	253.709	173.964	323.684	143.467
															1.5	1447.89	17.5	43.6743	38.1116	0	0	81.7859		53.4008	46.5992	0	0	100	0.0489586	0.383204	0.611079	0.388974	0.248067	0.158467	0.101377		446.069	4457.47	30.8483	37.4333	111.094	131.433	144.272	186.96	169.589	253.229	172.346	322.82	141.519
															1.5	1448.6	17.6	43.4943	38.1916	0	0	81.6859		53.2458	46.7542	0	0	100	0.0490948	0.384079	0.612741	0.390063	0.248779	0.158932	0.10168		434.591	4434.61	30.7183	37.3951	110.708	131.315	143.597	186.714	168.486	252.747	170.747	321.956	139.601
															1.5	1449.32	17.7	43.3143	38.2716	0	0	81.5859		53.0904	46.9096	0	0	100	0.0492314	0.384957	0.614407	0.391155	0.249493	0.159398	0.101984		423.425	4411.95	30.589	37.3567	110.323	131.196	142.926	186.466	167.393	252.265	169.164	321.092	137.711
															1.5	1450.03	17.8	43.1343	38.3516	0	0	81.4859		52.9347	47.0653	0	0	100	0.0493683	0.385837	0.616076	0.392249	0.250208	0.159865	0.102288		412.563	4389.48	30.4603	37.3179	109.941	131.077	142.259	186.218	166.309	251.782	167.599	320.23	135.851
															1.5	1450.75	17.9	42.9543	38.4316	0	0	81.3859		52.7786	47.2214	0	0	100	0.0495055	0.386718	0.61775	0.393346	0.250925	0.160333	0.102593		401.995	4367.2	30.3323	37.2789	109.561	130.957	141.597	185.969	165.233	251.298	166.051	319.369	134.019
															1.5	1451.46	18	42.7743	38.5116	0	0	81.2859		52.6221	47.3779	0	0	100	0.0496431	0.387602	0.619428	0.394446	0.251644	0.160802	0.102899		391.714	4345.12	30.205	37.2396	109.182	130.836	140.939	185.718	164.166	250.814	164.52	318.508	132.215
															1.5	1452.17	18.1	42.5943	38.5916	0	0	81.1859		52.4652	47.5348	0	0	100	0.049781	0.388489	0.62111	0.395548	0.252365	0.161272	0.103205		381.71	4323.22	30.0784	37.2	108.805	130.714	140.284	185.467	163.108	250.33	163.005	317.649	130.438
															1.5	1452.89	18.2	42.4143	38.6716	0	0	81.0859		52.3079	47.6921	0	0	100	0.0499192	0.389377	0.622796	0.396653	0.253088	0.161744	0.103512		371.977	4301.51	29.9524	37.1602	108.431	130.592	139.634	185.216	162.058	249.845	161.507	316.791	128.688
															1.5	1453.6	18.3	42.2343	38.7516	0	0	80.9859		52.1502	47.8498	0	0	100	0.0500578	0.390268	0.624487	0.397761	0.253812	0.162216	0.10382		362.505	4279.98	29.8271	37.1201	108.058	130.468	138.988	184.963	161.016	249.359	160.026	315.935	126.964
															1.5	1454.32	18.4	42.0543	38.8316	0	0	80.8859		51.9921	48.0079	0	0	100	0.0501967	0.39116	0.626181	0.398872	0.254538	0.16269	0.104129		353.289	4258.64	29.7024	37.0798	107.687	130.345	138.346	184.71	159.983	248.874	158.56	315.079	125.267
															1.5	1455.03	18.5	41.8743	38.9116	0	0	80.7859		51.8337	48.1663	0	0	100	0.050336	0.392055	0.62788	0.399985	0.255266	0.163165	0.104438		344.32	4237.49	29.5784	37.0393	107.317	130.22	137.707	184.455	158.959	248.388	157.11	314.226	123.595
															1.5	1455.75	18.6	41.6943	38.9916	0	0	80.6859		51.6748	48.3252	0	0	100	0.0504756	0.392952	0.629583	0.401101	0.255996	0.163642	0.104749		335.592	4216.51	29.455	36.9985	106.95	130.095	137.073	184.201	157.942	247.901	155.676	313.373	121.948
															1.5	1456.46	18.7	41.5143	39.0716	0	0	80.5859		51.5156	48.4844	0	0	100	0.0506156	0.393852	0.63129	0.40222	0.256728	0.164119	0.10506		327.098	4195.71	29.3323	36.9575	106.584	129.969	136.443	183.945	156.934	247.415	154.257	312.522	120.326
															1.5	1457.17	18.8	41.3343	39.1516	0	0	80.4859		51.356	48.644	0	0	100	0.0507559	0.394754	0.633001	0.403342	0.257461	0.164598	0.105372		318.831	4175.09	29.2102	36.9163	106.22	129.843	135.816	183.689	155.933	246.928	152.853	311.673	118.728
															1.5	1457.89	18.9	41.1543	39.2316	0	0	80.3859		51.1959	48.8041	0	0	100	0.0508966	0.395657	0.634717	0.404466	0.258196	0.165077	0.105684		310.785	4154.64	29.0888	36.8749	105.858	129.716	135.193	183.433	154.941	246.442	151.465	310.825	117.154
															1.5	1458.6	19	40.9743	39.3116	0	0	80.2859		51.0355	48.9645	0	0	100	0.0510376	0.396564	0.636437	0.405593	0.258933	0.165558	0.105997		302.954	4134.37	28.9679	36.8333	105.497	129.589	134.574	183.176	153.956	245.955	150.091	309.979	115.603
															1.5	1459.32	19.1	40.7943	39.3916	0	0	80.1859		50.8747	49.1253	0	0	100	0.0511789	0.397472	0.638161	0.406723	0.259672	0.166041	0.106312		295.331	4114.27	28.8477	36.7915	105.139	129.461	133.959	182.918	152.979	245.468	148.732	309.135	114.076
															1.5	1460.03	19.2	40.6143	39.4716	0	0	80.0859		50.7134	49.2866	0	0	100	0.0513206	0.398383	0.63989	0.407856	0.260413	0.166524	0.106627		287.911	4094.34	28.7282	36.7495	104.782	129.332	133.348	182.66	152.01	244.981	147.388	308.293	112.571
															1.5	1460.75	19.3	40.4343	39.5516	0	0	79.9859		50.5518	49.4482	0	0	100	0.0514627	0.399296	0.641623	0.408992	0.261155	0.167009	0.106942		280.688	4074.58	28.6092	36.7073	104.427	129.203	132.74	182.401	151.049	244.495	146.058	307.452	111.089
															1.5	1461.46	19.4	40.2543	39.6316	0	0	79.8859		50.3898	49.6102	0	0	100	0.0516051	0.400211	0.64336	0.410131	0.2619	0.167494	0.107259		273.657	4054.99	28.4909	36.6649	104.073	129.074	132.136	182.142	150.095	244.008	144.742	306.613	109.628
															1.5	1462.17	19.5	40.0743	39.7116	0	0	79.7859		50.2273	49.7727	0	0	100	0.0517479	0.401128	0.645102	0.411272	0.262646	0.167981	0.107576		266.812	4035.56	28.3731	36.6224	103.721	128.944	131.535	181.882	149.149	243.521	143.44	305.777	108.19
															1.5	1462.89	19.6	39.8943	39.7916	0	0	79.6859		50.0645	49.9355	0	0	100	0.0518911	0.402048	0.646847	0.412416	0.263394	0.16847	0.107894		260.148	4016.3	28.256	36.5797	103.371	128.813	130.939	181.623	148.21	243.035	142.152	304.942	106.772
															1.5	1463.6	19.7	39.7143	39.8716	0	0	79.5859		49.9012	50.0988	0	0	100	0.0520346	0.40297	0.648598	0.413563	0.264144	0.168959	0.108213		253.659	3997.2	28.1395	36.5369	103.023	128.682	130.346	181.362	147.279	242.549	140.878	304.109	105.376
															1.5	1464.32	19.8	39.5343	39.9516	0	0	79.4859		49.7375	50.2625	0	0	100	0.0521784	0.403895	0.650353	0.414713	0.264896	0.16945	0.108533		247.342	3978.26	28.0236	36.4939	102.676	128.551	129.756	181.102	146.355	242.063	139.617	303.278	104
															1.5	1465.03	19.9	39.3543	40.0316	0	0	79.3859		49.5734	50.4266	0	0	100	0.0523227	0.404822	0.652112	0.415866	0.26565	0.169942	0.108853		241.191	3959.48	27.9082	36.4507	102.331	128.419	129.17	180.841	145.438	241.578	138.369	302.45	102.644
															1.5	1465.75	20	39.1743	40.1116	0	0	79.2859		49.4089	50.5911	0	0	100	0.0524673	0.405751	0.653875	0.417022	0.266406	0.170435	0.109175		235.202	3940.86	27.7935	36.4075	101.987	128.287	128.587	180.579	144.528	241.093	137.135	301.623	101.308
															1.5	1466.46	20.1	38.9943	40.1916	0	0	79.1859		49.244	50.756	0	0	100	0.0526122	0.406682	0.655643	0.418181	0.267164	0.170929	0.109497		229.37	3922.4	27.6794	36.364	101.646	128.154	128.008	180.318	143.626	240.608	135.913	300.799	99.9919
															1.5	1467.17	20.2	38.8143	40.2716	0	0	79.0859		49.0787	50.9213	0	0	100	0.0527575	0.407616	0.657416	0.419343	0.267923	0.171425	0.10982		223.691	3904.08	27.5658	36.3205	101.305	128.021	127.433	180.056	142.73	240.123	134.705	299.976	98.6949
															1.5	1467.89	20.3	38.6343	40.3516	0	0	78.9859		48.9129	51.0871	0	0	100	0.0529032	0.408552	0.659193	0.420507	0.268685	0.171922	0.110143		218.16	3885.93	27.4528	36.2768	100.967	127.888	126.861	179.794	141.842	239.639	133.509	299.156	97.4169
															1.5	1468.6	20.4	38.4543	40.4316	0	0	78.8859		48.7468	51.2532	0	0	100	0.0530493	0.409491	0.660974	0.421675	0.269448	0.17242	0.110468		212.775	3867.92	27.3404	36.233	100.63	127.755	126.292	179.532	140.96	239.155	132.325	298.338	96.1575
															1.5	1469.32	20.5	38.2743	40.5116	0	0	78.7859		48.5802	51.4198	0	0	100	0.0531957	0.410432	0.66276	0.422845	0.270213	0.17292	0.110793		207.529	3850.07	27.2286	36.1891	100.295	127.621	125.727	179.269	140.085	238.672	131.154	297.523	94.9164
															1.5	1470.03	20.6	38.0943	40.5916	0	0	78.6859		48.4131	51.5869	0	0	100	0.0533425	0.411375	0.664551	0.424019	0.270981	0.17342	0.11112		202.421	3832.36	27.1173	36.145	99.9609	127.486	125.165	179.007	139.217	238.189	129.996	296.71	93.6933
															1.5	1470.75	20.7	37.9143	40.6716	0	0	78.5859		48.2457	51.7543	0	0	100	0.0534897	0.412321	0.666346	0.425195	0.27175	0.173922	0.111447		197.445	3814.8	27.0067	36.1009	99.6287	127.352	124.606	178.744	138.356	237.707	128.849	295.899	92.488
															1.5	1471.46	20.8	37.7343	40.7516	0	0	78.4859		48.0778	51.9222	0	0	100	0.0536372	0.413269	0.668146	0.426375	0.272521	0.174426	0.111775		192.598	3797.38	26.8965	36.0566	99.2981	127.217	124.051	178.481	137.501	237.225	127.714	295.09	91.3002
															1.5	1472.17	20.9	37.5543	40.8316	0	0	78.3859		47.9095	52.0905	0	0	100	0.0537852	0.41422	0.66995	0.427557	0.273294	0.17493	0.112103		187.878	3780.11	26.787	36.0123	98.9691	127.082	123.499	178.218	136.653	236.744	126.591	294.284	90.1295
															1.5	1472.89	21	37.3743	40.9116	0	0	78.2859		47.7408	52.2592	0	0	100	0.0539335	0.415173	0.671759	0.428743	0.27407	0.175436	0.112433		183.279	3762.99	26.678	35.9678	98.6416	126.946	122.951	177.955	135.812	236.263	125.48	293.48	88.9758
															1.5	1473.6	21.1	37.1943	40.9916	0	0	78.1859		47.5716	52.4284	0	0	100	0.0540821	0.416128	0.673572	0.429931	0.274847	0.175943	0.112763		178.8	3746	26.5695	35.9233	98.3156	126.811	122.405	177.691	134.977	235.783	124.38	292.679	87.8387
															1.5	1474.32	21.2	37.0143	41.0716	0	0	78.0859		47.402	52.598	0	0	100	0.0542312	0.417086	0.675391	0.431123	0.275626	0.176452	0.113094		174.436	3729.15	26.4616	35.8787	97.9912	126.675	121.863	177.428	134.148	235.304	123.292	291.88	86.7179
															1.5	1475.03	21.3	36.8343	41.1516	0	0	77.9859		47.232	52.768	0	0	100	0.0543807	0.418047	0.677213	0.432318	0.276407	0.176961	0.113427		170.185	3712.44	26.3543	35.8339	97.6683	126.538	121.324	177.165	133.326	234.825	122.214	291.083	85.6133
															1.5	1475.75	21.4	36.6543	41.2316	0	0	77.8859		47.0616	52.9384	0	0	100	0.0545305	0.419009	0.679041	0.433515	0.27719	0.177472	0.11376		166.044	3695.87	26.2474	35.7891	97.347	126.402	120.788	176.901	132.51	234.347	121.148	290.289	84.5245
															1.5	1476.46	21.5	36.4743	41.3116	0	0	77.7859		46.8906	53.1094	0	0	100	0.0546807	0.419975	0.680873	0.434716	0.277975	0.177985	0.114093		162.009	3679.44	26.1412	35.7443	97.0271	126.265	120.255	176.638	131.7	233.87	120.093	289.497	83.4513
															1.5	1477.17	21.6	36.2943	41.3916	0	0	77.6859		46.7193	53.2807	0	0	100	0.0548313	0.420943	0.68271	0.43592	0.278762	0.178498	0.114428		158.078	3663.13	26.0354	35.6993	96.7087	126.129	119.726	176.374	130.897	233.393	119.049	288.708	82.3934
															1.5	1477.89	21.7	36.1143	41.4716	0	0	77.5859		46.5475	53.4525	0	0	100	0.0549823	0.421913	0.684552	0.437127	0.279552	0.179013	0.114764		154.247	3646.96	25.9302	35.6543	96.3918	125.992	119.199	176.111	130.099	232.917	118.015	287.922	81.3507
															1.5	1478.6	21.8	35.9343	41.5516	0	0	77.4859		46.3753	53.6247	0	0	100	0.0551337	0.422886	0.686398	0.438337	0.280343	0.17953	0.1151		150.515	3630.92	25.8256	35.6092	96.0764	125.854	118.676	175.847	129.308	232.442	116.992	287.138	80.3228
															1.5	1479.32	21.9	35.7543	41.6316	0	0	77.3859		46.2026	53.7974	0	0	100	0.0552855	0.423861	0.688249	0.43955	0.281136	0.180047	0.115437		146.878	3615.02	25.7214	35.5641	95.7625	125.717	118.156	175.584	128.523	231.967	115.98	286.356	79.3095
															1.5	1480.03	22	35.5743	41.7116	0	0	77.2859		46.0295	53.9705	0	0	100	0.0554376	0.424839	0.690105	0.440767	0.281932	0.180566	0.115775		143.334	3599.23	25.6178	35.5189	95.45	125.579	117.639	175.32	127.743	231.493	114.978	285.577	78.3107
															1.5	1480.75	22.1	35.3943	41.7916	0	0	77.1859		45.8559	54.1441	0	0	100	0.0555902	0.425819	0.691966	0.441986	0.282729	0.181087	0.116114		139.88	3583.58	25.5147	35.4736	95.139	125.442	117.124	175.057	126.97	231.02	113.986	284.801	77.326
															1.5	1481.46	22.2	35.2143	41.8716	0	0	77.0859		45.6819	54.3181	0	0	100	0.0557431	0.426802	0.693832	0.443209	0.283528	0.181609	0.116454		136.515	3568.05	25.4121	35.4283	94.8294	125.304	116.613	174.794	126.202	230.548	113.004	284.027	76.3552
															1.5	1482.17	22.3	35.0343	41.9516	0	0	76.9859		45.5074	54.4926	0	0	100	0.0558965	0.427787	0.695702	0.444435	0.28433	0.182132	0.116795		133.235	3552.65	25.31	35.3829	94.5212	125.166	116.105	174.531	125.44	230.077	112.032	283.256	75.3982
															1.5	1482.89	22.4	34.8543	42.0316	0	0	76.8859		45.3325	54.6675	0	0	100	0.0560502	0.428776	0.697578	0.445664	0.285134	0.182656	0.117137		130.038	3537.37	25.2085	35.3375	94.2145	125.027	115.599	174.268	124.684	229.606	111.07	282.487	74.4546
															1.5	1483.6	22.5	34.6743	42.1116	0	0	76.7859		45.1571	54.8429	0	0	100	0.0562044	0.429766	0.699458	0.446896	0.285939	0.183182	0.117479		126.923	3522.21	25.1074	35.292	93.9092	124.889	115.097	174.005	123.934	229.137	110.118	281.721	73.5244
															1.5	1484.32	22.6	34.4943	42.1916	0	0	76.6859		44.9813	55.0187	0	0	100	0.0563589	0.430759	0.701343	0.448132	0.286747	0.183709	0.117823		123.886	3507.18	25.0069	35.2465	93.6053	124.751	114.597	173.742	123.189	228.668	109.175	280.957	72.6073
															1.5	1485.03	22.7	34.3143	42.2716	0	0	76.5859		44.805	55.195	0	0	100	0.0565139	0.431755	0.703233	0.44937	0.287557	0.184238	0.118167		120.926	3492.26	24.9069	35.201	93.3028	124.612	114.101	173.479	122.45	228.2	108.242	280.196	71.703
															1.5	1485.75	22.8	34.1343	42.3516	0	0	76.4859		44.6282	55.3718	0	0	100	0.0566693	0.432753	0.705128	0.450612	0.288369	0.184767	0.118512		118.041	3477.46	24.8073	35.1554	93.0016	124.474	113.607	173.216	121.716	227.733	107.318	279.438	70.8115
															1.5	1486.46	22.9	33.9543	42.4316	0	0	76.3859		44.451	55.549	0	0	100	0.056825	0.433754	0.707028	0.451858	0.289183	0.185299	0.118859		115.229	3462.78	24.7083	35.1097	92.7019	124.335	113.116	172.954	120.988	227.267	106.404	278.683	69.9324
															1.5	1487.17	23	33.7743	42.5116	0	0	76.2859		44.2733	55.7267	0	0	100	0.0569812	0.434758	0.708933	0.453106	0.29	0.185831	0.119206		112.487	3448.21	24.6097	35.0641	92.4035	124.196	112.628	172.692	120.265	226.802	105.499	277.93	69.0656
															1.5	1487.89	23.1	33.5943	42.5916	0	0	76.1859		44.0952	55.9048	0	0	100	0.0571378	0.435764	0.710843	0.454358	0.290818	0.186366	0.119554		109.815	3433.76	24.5117	35.0184	92.1065	124.057	112.143	172.43	119.548	226.337	104.603	277.179	68.2109
															1.5	1488.6	23.2	33.4143	42.6716	0	0	76.0859		43.9166	56.0834	0	0	100	0.0572948	0.436773	0.712758	0.455613	0.291639	0.186901	0.119902		107.209	3419.42	24.4141	34.9727	91.8109	123.918	111.66	172.168	118.836	225.874	103.716	276.432	67.3682
															1.5	1489.32	23.3	33.2343	42.7516	0	0	75.9859		43.7375	56.2625	0	0	100	0.0574522	0.437785	0.714678	0.456871	0.292461	0.187438	0.120252		104.669	3405.2	24.317	34.927	91.5166	123.779	111.181	171.906	118.129	225.411	102.837	275.687	66.5371
															1.5	1490.03	23.4	33.0543	42.8316	0	0	75.8859		43.5579	56.4421	0	0	100	0.05761	0.438799	0.716603	0.458133	0.293286	0.187976	0.120603		102.193	3391.08	24.2204	34.8812	91.2237	123.64	110.704	171.644	117.428	224.95	101.968	274.944	65.7176
															1.5	1490.75	23.5	32.8743	42.9116	0	0	75.7859		43.3779	56.6221	0	0	100	0.0577683	0.439816	0.718533	0.459398	0.294113	0.188516	0.120955		99.7783	3377.07	24.1243	34.8354	90.9321	123.501	110.229	171.383	116.732	224.489	101.107	274.204	64.9095
															1.5	1491.46	23.6	32.6943	42.9916	0	0	75.6859		43.1974	56.8026	0	0	100	0.0579269	0.440835	0.720468	0.460666	0.294943	0.189057	0.121307		97.4242	3363.18	24.0286	34.7896	90.6418	123.361	109.758	171.122	116.041	224.03	100.255	273.467	64.1125
															1.5	1492.17	23.7	32.5143	43.0716	0	0	75.5859		43.0164	56.9836	0	0	100	0.058086	0.441858	0.722408	0.461938	0.295774	0.1896	0.121661		95.1288	3349.39	23.9335	34.7438	90.3528	123.222	109.289	170.861	115.355	223.571	99.4113	272.733	63.3266
															1.5	1492.89	23.8	32.3343	43.1516	0	0	75.4859		42.8349	57.1651	0	0	100	0.0582455	0.442883	0.724354	0.463213	0.296608	0.190144	0.122015		92.8905	3335.71	23.8387	34.698	90.0652	123.083	108.823	170.6	114.674	223.114	98.5759	272.001	62.5516
															1.5	1493.6	23.9	32.1543	43.2316	0	0	75.3859		42.653	57.347	0	0	100	0.0584054	0.44391	0.726304	0.464491	0.297444	0.190689	0.122371		90.7079	3322.13	23.7445	34.6522	89.7788	122.944	108.359	170.34	113.998	222.657	97.7489	271.272	61.7872
															1.5	1494.32	24	31.9743	43.3116	0	0	75.2859		42.4705	57.5295	0	0	100	0.0585658	0.444941	0.72826	0.465773	0.298282	0.191236	0.122727		88.5796	3308.66	23.6507	34.6064	89.4938	122.804	107.898	170.08	113.327	222.202	96.93	270.546	61.0333
															1.5	1495.03	24.1	31.7943	43.3916	0	0	75.1859		42.2876	57.7124	0	0	100	0.0587266	0.445974	0.730221	0.467058	0.299122	0.191785	0.123084		86.504	3295.29	23.5574	34.5605	89.21	122.665	107.44	169.82	112.661	221.747	96.1192	269.822	60.2898
															1.5	1495.75	24.2	31.6143	43.4716	0	0	75.0859		42.1042	57.8958	0	0	100	0.0588878	0.44701	0.732188	0.468347	0.299965	0.192335	0.123442		84.4799	3282.02	23.4646	34.5147	88.9275	122.525	106.984	169.56	112	221.294	95.3165	269.101	59.5565
															1.5	1496.46	24.3	31.4343	43.5516	0	0	74.9859		41.9203	58.0797	0	0	100	0.0590494	0.448049	0.734159	0.469639	0.30081	0.192886	0.123802		82.5058	3268.85	23.3722	34.4688	88.6463	122.386	106.531	169.301	111.344	220.841	94.5216	268.382	58.8333
															1.5	1497.17	24.4	31.2543	43.6316	0	0	74.8859		41.7359	58.2641	0	0	100	0.0592115	0.44909	0.736136	0.470935	0.301657	0.193439	0.124162		80.5806	3255.78	23.2802	34.4229	88.3663	122.247	106.08	169.042	110.692	220.39	93.7346	267.667	58.1199
															1.5	1497.89	24.5	31.0743	43.7116	0	0	74.7859		41.551	58.449	0	0	100	0.059374	0.450134	0.738118	0.472234	0.302506	0.193993	0.124523		78.7028	3242.82	23.1887	34.3771	88.0876	122.107	105.632	168.783	110.046	219.939	92.9553	266.954	57.4163
															1.5	1498.6	24.6	30.8943	43.7916	0	0	74.6859		41.3657	58.6343	0	0	100	0.0595369	0.451181	0.740105	0.473536	0.303358	0.194549	0.124885		76.8712	3229.95	23.0977	34.3312	87.8102	121.968	105.187	168.524	109.404	219.49	92.1836	266.243	56.7223
															1.5	1499.32	24.7	30.7143	43.8716	0	0	74.5859		41.1798	58.8202	0	0	100	0.0597003	0.452231	0.742098	0.474842	0.304212	0.195106	0.125248		75.0848	3217.17	23.0071	34.2854	87.534	121.828	104.744	168.266	108.766	219.042	91.4195	265.535	56.0377
															1.5	1500.03	24.8	30.5343	43.9516	0	0	74.4859		40.9934	59.0066	0	0	100	0.0598641	0.453284	0.744096	0.476152	0.305068	0.195665	0.125612		73.3422	3204.5	22.9169	34.2396	87.259	121.689	104.303	168.008	108.134	218.595	90.6629	264.83	55.3624
															1.5	1500.75	24.9	30.3543	44.0316	0	0	74.3859		40.8065	59.1935	0	0	100	0.0600284	0.454339	0.746099	0.477465	0.305926	0.196225	0.125977		71.6424	3191.92	22.8272	34.1937	86.9853	121.55	103.865	167.751	107.506	218.148	89.9137	264.128	54.6963
															1.5	1501.46	25	30.1743	44.1116	0	0	74.2859		40.6192	59.3808	0	0	100	0.0601931	0.455398	0.748108	0.478781	0.306787	0.196787	0.126343		69.9843	3179.43	22.738	34.1479	86.7128	121.41	103.43	167.493	106.882	217.703	89.1718	263.428	54.0392
															1.5	1502.17	25.1	29.9943	44.1916	0	0	74.1859		40.4313	59.5687	0	0	100	0.0603582	0.456459	0.750122	0.480101	0.30765	0.19735	0.12671		68.3667	3167.03	22.6491	34.1021	86.4415	121.271	102.996	167.236	106.263	217.259	88.4371	262.731	53.3911
															1.5	1502.89	25.2	29.8143	44.2716	0	0	74.0859		40.2429	59.7571	0	0	100	0.0605238	0.457523	0.752142	0.481425	0.308516	0.197915	0.127078		66.7887	3154.73	22.5607	34.0563	86.1714	121.132	102.566	166.98	105.649	216.817	87.7096	262.036	52.7516
															1.5	1503.6	25.3	29.6343	44.3516	0	0	73.9859		40.054	59.946	0	0	100	0.0606898	0.45859	0.754167	0.482752	0.309384	0.198481	0.127447		65.2492	3142.52	22.4727	34.0105	85.9025	120.992	102.137	166.723	105.039	216.375	86.9891	261.344	52.1208
															1.5	1504.32	25.4	29.4543	44.4316	0	0	73.8859		39.8646	60.1354	0	0	100	0.0608563	0.45966	0.756198	0.484083	0.310254	0.199049	0.127817		63.7472	3130.4	22.3852	33.9647	85.6348	120.853	101.711	166.468	104.433	215.934	86.2756	260.655	51.4985
															1.5	1505.03	25.5	29.2743	44.5116	0	0	73.7859		39.6747	60.3253	0	0	100	0.0610232	0.460732	0.758234	0.485417	0.311126	0.199618	0.128188		62.2817	3118.37	22.2981	33.919	85.3682	120.714	101.288	166.212	103.832	215.494	85.569	259.968	50.8846
															1.5	1505.75	25.6	29.0943	44.5916	0	0	73.6859		39.4842	60.5158	0	0	100	0.0611906	0.461808	0.760276	0.486755	0.312001	0.200189	0.12856		60.8519	3106.42	22.2114	33.8732	85.1029	120.575	100.866	165.957	103.235	215.056	84.8692	259.284	50.2789
															1.5	1506.46	25.7	28.9143	44.6716	0	0	73.5859		39.2933	60.7067	0	0	100	0.0613584	0.462887	0.762323	0.488097	0.312879	0.200762	0.128933		59.4568	3094.57	22.1251	33.8275	84.8387	120.436	100.447	165.702	102.642	214.618	84.1762	258.603	49.6813
															1.5	1507.17	25.8	28.7343	44.7516	0	0	73.4859		39.1018	60.8982	0	0	100	0.0615267	0.463968	0.764376	0.489442	0.313758	0.201336	0.129307		58.0955	3082.8	22.0392	33.7818	84.5757	120.297	100.031	165.447	102.054	214.182	83.4899	257.924	49.0918
															1.5	1507.89	25.9	28.5543	44.8316	0	0	73.3859		38.9098	61.0902	0	0	100	0.0616955	0.465053	0.766434	0.490791	0.31464	0.201911	0.129682		56.7671	3071.11	21.9538	33.7362	84.3139	120.158	99.6163	165.193	101.47	213.747	82.8102	257.248	48.5101
															1.5	1508.6	26	28.3743	44.9116	0	0	73.2859		38.7173	61.2827	0	0	100	0.0618647	0.46614	0.768498	0.492144	0.315525	0.202489	0.130058		55.4709	3059.52	21.8688	33.6905	84.0532	120.019	99.2042	164.939	100.89	213.313	82.137	256.575	47.9362
															1.5	1509.32	26.1	28.1943	44.9916	0	0	73.1859		38.5242	61.4758	0	0	100	0.0620344	0.46723	0.770567	0.493501	0.316412	0.203067	0.130435		54.206	3048	21.7841	33.6449	83.7937	119.88	98.7944	164.686	100.314	212.88	81.4703	255.904	47.3699
															1.5	1510.03	26.2	28.0143	45.0716	0	0	73.0859		38.3307	61.6693	0	0	100	0.0622045	0.468324	0.772643	0.494861	0.317301	0.203648	0.130813		52.9715	3036.57	21.6999	33.5993	83.5353	119.742	98.3869	164.433	99.7418	212.448	80.8099	255.236	46.8112
															1.5	1510.75	26.3	27.8343	45.1516	0	0	72.9859		38.1366	61.8634	0	0	100	0.0623751	0.46942	0.774724	0.496225	0.318193	0.20423	0.131192		51.7668	3025.22	21.6161	33.5538	83.278	119.603	97.9816	164.18	99.1741	212.017	80.1559	254.57	46.2598
															1.5	1511.46	26.4	27.6543	45.2316	0	0	72.8859		37.9419	62.0581	0	0	100	0.0625462	0.470519	0.77681	0.497592	0.319087	0.204813	0.131572		50.5911	3013.95	21.5327	33.5082	83.0219	119.464	97.5785	163.928	98.6104	211.588	79.5081	253.907	45.7158
															1.5	1512.17	26.5	27.4743	45.3116	0	0	72.7859		37.7468	62.2532	0	0	100	0.0627178	0.471622	0.778903	0.498963	0.319984	0.205398	0.131954		49.4436	3002.77	21.4497	33.4627	82.7669	119.326	97.1776	163.676	98.0508	211.159	78.8666	253.246	45.179
															1.5	1512.89	26.6	27.2943	45.3916	0	0	72.6859		37.551	62.449	0	0	100	0.0628898	0.472727	0.781001	0.500339	0.320883	0.205985	0.132336		48.3236	2991.66	21.3671	33.4172	82.513	119.187	96.7789	163.424	97.495	210.732	78.2311	252.588	44.6494
															1.5	1513.6	26.7	27.1143	45.4716	0	0	72.5859		37.3548	62.6452	0	0	100	0.0630623	0.473836	0.783105	0.501717	0.321784	0.206573	0.132719		47.2305	2980.63	21.2849	33.3718	82.2602	119.049	96.3824	163.173	96.9433	210.306	77.6016	251.933	44.1267
															1.5	1514.32	26.8	26.9343	45.5516	0	0	72.4859		37.158	62.842	0	0	100	0.0632353	0.474947	0.785215	0.5031	0.322688	0.207163	0.133104		46.1634	2969.68	21.2031	33.3264	82.0085	118.911	95.9881	162.923	96.3954	209.881	76.9782	251.28	43.6108
															1.5	1515.03	26.9	26.7543	45.6316	0	0	72.3859		36.9607	63.0393	0	0	100	0.0634087	0.476062	0.78733	0.504487	0.323595	0.207755	0.133489		45.1219	2958.81	21.1217	33.281	81.7579	118.773	95.5959	162.672	95.8514	209.457	76.3606	250.63	43.1018
															1.5	1515.75	27	26.5743	45.7116	0	0	72.2859		36.7628	63.2372	0	0	100	0.0635826	0.477179	0.789452	0.505877	0.324504	0.208348	0.133875		44.1053	2948.01	21.0406	33.2357	81.5083	118.635	95.2059	162.422	95.3112	209.034	75.7489	249.982	42.5995
															1.5	1516.46	27.1	26.3943	45.7916	0	0	72.1859		36.5644	63.4356	0	0	100	0.063757	0.4783	0.791579	0.507271	0.325416	0.208943	0.134263		43.1128	2937.3	20.96	33.1904	81.2599	118.497	94.8179	162.173	94.7748	208.613	75.143	249.337	42.1038
															1.5	1517.17	27.2	26.2143	45.8716	0	0	72.0859		36.3654	63.6346	0	0	100	0.0639319	0.479424	0.793712	0.508669	0.32633	0.20954	0.134652		42.144	2926.65	20.8798	33.1451	81.0126	118.359	94.4321	161.924	94.2422	208.192	74.5428	248.694	41.6146
															1.5	1517.89	27.3	26.0343	45.9516	0	0	71.9859		36.1659	63.8341	0	0	100	0.0641073	0.480551	0.795851	0.510071	0.327246	0.210138	0.135041		41.1982	2916.08	20.7999	33.0999	80.7663	118.221	94.0483	161.675	93.7134	207.773	73.9483	248.054	41.1317
															1.5	1518.6	27.4	25.8543	46.0316	0	0	71.8859		35.9658	64.0342	0	0	100	0.0642832	0.481681	0.797996	0.511477	0.328166	0.210738	0.135432		40.2748	2905.59	20.7204	33.0547	80.5211	118.084	93.6667	161.427	93.1882	207.355	73.3593	247.417	40.6552
															1.5	1519.32	27.5	25.6743	46.1116	0	0	71.7859		35.7651	64.2349	0	0	100	0.0644595	0.482815	0.800147	0.512887	0.329087	0.211339	0.135824		39.3733	2895.16	20.6413	33.0096	80.2769	117.946	93.287	161.179	92.6667	206.938	72.7759	246.782	40.1849
															1.5	1520.03	27.6	25.4943	46.1916	0	0	71.6859		35.5639	64.4361	0	0	100	0.0646364	0.483951	0.802304	0.514301	0.330012	0.211943	0.136217		38.4932	2884.81	20.5625	32.9645	80.0338	117.809	92.9095	160.932	92.1489	206.522	72.198	246.149	39.7208
															1.5	1520.75	27.7	25.3143	46.2716	0	0	71.5859		35.3622	64.6378	0	0	100	0.0648137	0.485091	0.804467	0.515718	0.330939	0.212547	0.136611		37.6338	2874.53	20.4842	32.9194	79.7917	117.672	92.534	160.685	91.6347	206.107	71.6255	245.519	39.2626
															1.5	1521.46	27.8	25.1343	46.3516	0	0	71.4859		35.1598	64.8402	0	0	100	0.0649916	0.486233	0.806637	0.51714	0.331868	0.213154	0.137006		36.7948	2864.33	20.4062	32.8744	79.5507	117.535	92.1604	160.439	91.124	205.693	71.0583	244.891	38.8105
															1.5	1522.17	27.9	24.9543	46.4316	0	0	71.3859		34.9569	65.0431	0	0	100	0.0651699	0.487379	0.808812	0.518565	0.3328	0.213762	0.137403		35.9755	2854.19	20.3286	32.8295	79.3107	117.398	91.7889	160.193	90.6169	205.281	70.4965	244.266	38.3642
															1.5	1522.89	28	24.7743	46.5116	0	0	71.2859		34.7535	65.2465	0	0	100	0.0653487	0.488529	0.810993	0.519995	0.333735	0.214372	0.1378		35.1755	2844.12	20.2513	32.7845	79.0717	117.261	91.4194	159.947	90.1134	204.87	69.9399	243.644	37.9236
															1.5	1523.6	28.1	24.5943	46.5916	0	0	71.1859		34.5494	65.4506	0	0	100	0.0655281	0.489681	0.813181	0.521429	0.334672	0.214984	0.138199		34.3943	2834.12	20.1745	32.7397	78.8338	117.124	91.0519	159.702	89.6133	204.459	69.3885	243.024	37.4888
															1.5	1524.32	28.2	24.4143	46.6716	0	0	71.0859		34.3448	65.6552	0	0	100	0.0657079	0.490837	0.815374	0.522866	0.335612	0.215597	0.138598		33.6315	2824.19	20.0979	32.6948	78.5969	116.987	90.6863	159.457	89.1167	204.05	68.8422	242.406	37.0596
															1.5	1525.03	28.3	24.2343	46.7516	0	0	70.9859		34.1396	65.8604	0	0	100	0.0658883	0.491996	0.817574	0.524308	0.336555	0.216213	0.138999		32.8866	2814.33	20.0218	32.6501	78.361	116.851	90.3227	159.213	88.6236	203.642	68.301	241.791	36.6359
															1.5	1525.75	28.4	24.0543	46.8316	0	0	70.8859		33.9339	66.0661	0	0	100	0.0660691	0.493158	0.81978	0.525754	0.3375	0.216829	0.139401		32.1591	2804.53	19.946	32.6053	78.1261	116.714	89.9611	158.969	88.1338	203.236	67.7648	241.178	36.2177
															1.5	1526.46	28.5	23.8743	46.9116	0	0	70.7859		33.7275	66.2725	0	0	100	0.0662505	0.494324	0.821992	0.527204	0.338448	0.217448	0.139804		31.4486	2794.8	19.8705	32.5606	77.8922	116.578	89.6013	158.725	87.6474	202.83	67.2336	240.568	35.8049
															1.5	1527.17	28.6	23.6943	46.9916	0	0	70.6859		33.5206	66.4794	0	0	100	0.0664324	0.495492	0.824211	0.528658	0.339399	0.218069	0.140208		30.7547	2785.14	19.7955	32.516	77.6593	116.442	89.2435	158.483	87.1644	202.426	66.7073	239.96	35.3974
															1.5	1527.89	28.7	23.5143	47.0716	0	0	70.5859		33.313	66.687	0	0	100	0.0666148	0.496664	0.826435	0.530116	0.340353	0.218691	0.140614		30.0771	2775.54	19.7207	32.4714	77.4274	116.306	88.8876	158.24	86.6847	202.022	66.1858	239.354	34.995
															1.5	1528.6	28.8	23.3343	47.1516	0	0	70.4859		33.1049	66.8951	0	0	100	0.0667977	0.49784	0.828667	0.531578	0.341309	0.219315	0.14102		29.4152	2766	19.6464	32.4269	77.1964	116.17	88.5335	157.998	86.2083	201.62	65.6692	238.751	34.5979
															1.5	1529.32	28.9	23.1543	47.2316	0	0	70.3859		32.8962	67.1038	0	0	100	0.0669812	0.499019	0.830904	0.533044	0.342267	0.21994	0.141428		28.7687	2756.53	19.5723	32.3824	76.9665	116.035	88.1814	157.756	85.7352	201.219	65.1573	238.151	34.2058
															1.5	1530.03	29	22.9743	47.3116	0	0	70.2859		32.6869	67.3131	0	0	100	0.0671651	0.500201	0.833148	0.534515	0.343229	0.220568	0.141837		28.1372	2747.12	19.4986	32.338	76.7375	115.899	87.8311	157.515	85.2653	200.82	64.6502	237.552	33.8187
															1.5	1530.75	29.1	22.7943	47.3916	0	0	70.1859		32.4771	67.5229	0	0	100	0.0673496	0.501386	0.835398	0.53599	0.344193	0.221197	0.142247		27.5204	2737.78	19.4253	32.2936	76.5095	115.764	87.4826	157.275	84.7986	200.421	64.1477	236.956	33.4366
															1.5	1531.46	29.2	22.6143	47.4716	0	0	70.0859		32.2666	67.7334	0	0	100	0.0675346	0.502575	0.837655	0.537469	0.34516	0.221828	0.142658		26.9179	2728.49	19.3523	32.2493	76.2825	115.629	87.136	157.034	84.3352	200.023	63.6498	236.363	33.0593
															1.5	1532.17	29.3	22.4343	47.5516	0	0	69.9859		32.0555	67.9445	0	0	100	0.0677201	0.503768	0.839918	0.538952	0.34613	0.222461	0.14307		26.3294	2719.27	19.2797	32.205	76.0564	115.494	86.7913	156.795	83.8748	199.627	63.1565	235.772	32.6868
															1.5	1532.89	29.4	22.2543	47.6316	0	0	69.8859		31.8438	68.1562	0	0	100	0.0679062	0.504963	0.842187	0.540439	0.347103	0.223096	0.143484		25.7544	2710.11	19.2074	32.1608	75.8312	115.359	86.4483	156.555	83.4177	199.232	62.6677	235.183	32.3191
															1.5	1533.6	29.5	22.0743	47.7116	0	0	69.7859		31.6315	68.3685	0	0	100	0.0680928	0.506162	0.844463	0.541931	0.348078	0.223732	0.143898		25.1927	2701.01	19.1354	32.1167	75.607	115.224	86.1071	156.317	82.9636	198.837	62.1833	234.596	31.956
															1.5	1534.32	29.6	21.8943	47.7916	0	0	69.6859		31.4186	68.5814	0	0	100	0.06828	0.507365	0.846746	0.543427	0.349056	0.22437	0.144314		24.644	2691.97	19.0638	32.0726	75.3838	115.089	85.7678	156.078	82.5126	198.444	61.7034	234.012	31.5975
															1.5	1535.03	29.7	21.7143	47.8716	0	0	69.5859		31.2051	68.7949	0	0	100	0.0684676	0.508571	0.849035	0.544927	0.350037	0.22501	0.144731		24.1079	2682.98	18.9925	32.0285	75.1615	114.955	85.4302	155.84	82.0647	198.053	61.2278	233.431	31.2435
															1.5	1535.75	29.8	21.5343	47.9516	0	0	69.4859		30.9909	69.0091	0	0	100	0.0686559	0.50978	0.851331	0.546432	0.351021	0.225652	0.145149		23.5842	2674.06	18.9215	31.9845	74.9401	114.821	85.0944	155.603	81.6198	197.662	60.7566	232.851	30.8941
															1.5	1536.46	29.9	21.3543	48.0316	0	0	69.3859		30.7762	69.2238	0	0	100	0.0688446	0.510993	0.853633	0.547941	0.352007	0.226296	0.145569		23.0725	2665.19	18.8509	31.9406	74.7196	114.687	84.7603	155.366	81.178	197.272	60.2897	232.274	30.549
															1.5	1537.17	30	21.1743	48.1116	0	0	69.2859		30.5608	69.4392	0	0	100	0.0690339	0.51221	0.855942	0.549454	0.352997	0.226942	0.14599		22.5725	2656.38	18.7806	31.8968	74.5001	114.553	84.428	155.13	80.7391	196.884	59.827	231.699	30.2082
															1.5	1537.89	30.1	20.9943	48.1916	0	0	69.1859		30.3448	69.6552	0	0	100	0.0692238	0.51343	0.858257	0.550971	0.353989	0.22759	0.146411		22.084	2647.63	18.7106	31.8529	74.2815	114.419	84.0974	154.894	80.3032	196.497	59.3684	231.127	29.8717
															1.5	1538.6	30.2	20.8143	48.2716	0	0	69.0859		30.1282	69.8718	0	0	100	0.0694142	0.514653	0.86058	0.552493	0.354984	0.228239	0.146835		21.6067	2638.94	18.6409	31.8092	74.0638	114.285	83.7685	154.658	79.8702	196.11	58.9141	230.556	29.5395
															1.5	1539.32	30.3	20.6343	48.3516	0	0	68.9859		29.9109	70.0891	0	0	100	0.0696051	0.515881	0.862909	0.55402	0.355982	0.22889	0.147259		21.1402	2630.3	18.5716	31.7655	73.847	114.152	83.4414	154.423	79.4402	195.725	58.4638	229.988	29.2114
															1.5	1540.03	30.4	20.4543	48.4316	0	0	68.8859		29.693	70.307	0	0	100	0.0697966	0.517111	0.865245	0.555551	0.356983	0.229544	0.147684		20.6845	2621.71	18.5026	31.7219	73.6311	114.018	83.1159	154.188	79.013	195.341	58.0176	229.423	28.8875
															1.5	1540.75	30.5	20.2743	48.5116	0	0	68.7859		29.4745	70.5255	0	0	100	0.0699887	0.518345	0.867587	0.557086	0.357987	0.230199	0.148111		20.2391	2613.18	18.4339	31.6783	73.4161	113.885	82.7922	153.954	78.5887	194.959	57.5754	228.859	28.5675
															1.5	1541.46	30.6	20.0943	48.5916	0	0	68.6859		29.2554	70.7446	0	0	100	0.0701813	0.519583	0.869937	0.558626	0.358994	0.230856	0.148539		19.8038	2604.71	18.3655	31.6348	73.202	113.752	82.4701	153.721	78.1672	194.577	57.1372	228.298	28.2516
															1.5	1542.17	30.7	19.9143	48.6716	0	0	68.5859		29.0356	70.9644	0	0	100	0.0703745	0.520825	0.872293	0.56017	0.360004	0.231515	0.148969		19.3785	2596.29	18.2975	31.5914	72.9888	113.62	82.1497	153.488	77.7486	194.196	56.703	227.739	27.9396
															1.5	1542.89	30.8	19.7343	48.7516	0	0	68.4859		28.8152	71.1848	0	0	100	0.0705682	0.52207	0.874656	0.561719	0.361016	0.232175	0.149399		18.9628	2587.92	18.2297	31.548	72.7764	113.487	81.8309	153.255	77.3328	193.817	56.2726	227.182	27.6315
															1.5	1543.6	30.9	19.5543	48.8316	0	0	68.3859		28.5941	71.4059	0	0	100	0.0707626	0.523318	0.877026	0.563272	0.362032	0.232838	0.149831		18.5566	2579.61	18.1623	31.5047	72.565	113.355	81.5138	153.023	76.9197	193.439	55.8461	226.628	27.3272
															1.5	1544.32	31	19.3743	48.9116	0	0	68.2859		28.3724	71.6276	0	0	100	0.0709574	0.524571	0.879404	0.56483	0.363051	0.233503	0.150264		18.1595	2571.34	18.0952	31.4614	72.3544	113.222	81.1983	152.791	76.5094	193.061	55.4234	226.076	27.0267
															1.5	1545.03	31.1	19.1943	48.9916	0	0	68.1859		28.15	71.85	0	0	100	0.0711529	0.525827	0.881788	0.566393	0.364072	0.23417	0.150698		17.7715	2563.13	18.0284	31.4182	72.1447	113.09	80.8845	152.56	76.1019	192.685	55.0045	225.526	26.7299
															1.5	1545.75	31.2	19.0143	49.0716	0	0	68.0859		27.927	72.073	0	0	100	0.0713489	0.527086	0.884179	0.56796	0.365097	0.234838	0.151134		17.3922	2554.97	17.9619	31.3751	71.9358	112.958	80.5722	152.329	75.697	192.31	54.5893	224.978	26.4368
															1.5	1546.46	31.3	18.8343	49.1516	0	0	67.9859		27.7033	72.2967	0	0	100	0.0715455	0.52835	0.886577	0.569531	0.366125	0.235509	0.151571		17.0215	2546.86	17.8957	31.332	71.7278	112.827	80.2616	152.099	75.2949	191.937	54.1778	224.432	26.1473
															1.5	1547.17	31.4	18.6543	49.2316	0	0	67.8859		27.4789	72.5211	0	0	100	0.0717427	0.529617	0.888982	0.571108	0.367155	0.236181	0.152009		16.6591	2538.81	17.8298	31.289	71.5206	112.695	79.9526	151.869	74.8954	191.564	53.77	223.889	25.8614
															1.5	1547.89	31.5	18.4743	49.3116	0	0	67.7859		27.2539	72.7461	0	0	100	0.0719405	0.530888	0.891394	0.572689	0.368189	0.236856	0.152449		16.3049	2530.8	17.7642	31.2461	71.3144	112.564	79.6451	151.64	74.4985	191.192	53.3658	223.347	25.579
															1.5	1548.6	31.6	18.2943	49.3916	0	0	67.6859		27.0283	72.9717	0	0	100	0.0721389	0.532163	0.893813	0.574274	0.369226	0.237533	0.152889		15.9586	2522.84	17.6989	31.2032	71.1089	112.432	79.3392	151.411	74.1043	190.822	52.9652	222.808	25.3
															1.5	1549.32	31.7	18.1143	49.4716	0	0	67.5859		26.8019	73.1981	0	0	100	0.0723378	0.533441	0.89624	0.575865	0.370266	0.238211	0.153331		15.6201	2514.93	17.6339	31.1604	70.9043	112.301	79.0349	151.183	73.7127	190.452	52.5681	222.271	25.0245
															1.5	1550.03	31.8	17.9343	49.5516	0	0	67.4859		26.5749	73.4251	0	0	100	0.0725373	0.534723	0.898673	0.57746	0.371308	0.238892	0.153775		15.2893	2507.07	17.5692	31.1177	70.7005	112.171	78.7321	150.955	73.3237	190.084	52.1746	221.736	24.7524
															1.5	1550.75	31.9	17.7543	49.6316	0	0	67.3859		26.3472	73.6528	0	0	100	0.0727374	0.536009	0.901114	0.579059	0.372354	0.239574	0.15422		14.9658	2499.26	17.5049	31.075	70.4976	112.04	78.4309	150.728	72.9372	189.717	51.7845	221.203	24.4836
															1.5	1551.46	32	17.5743	49.7116	0	0	67.2859		26.1189	73.8811	0	0	100	0.0729382	0.537299	0.903563	0.580664	0.373404	0.240259	0.154666		14.6496	2491.49	17.4408	31.0324	70.2955	111.91	78.1312	150.501	72.5533	189.351	51.3979	220.673	24.2182
															1.5	1552.17	32.1	17.3943	49.7916	0	0	67.1859		25.8898	74.1102	0	0	100	0.0731395	0.538593	0.906018	0.582273	0.374456	0.240946	0.155113		14.3404	2483.78	17.3769	30.9898	70.0942	111.779	77.833	150.274	72.1719	188.986	51.0147	220.144	23.9559
															1.5	1552.89	32.2	17.2143	49.8716	0	0	67.0859		25.6601	74.3399	0	0	100	0.0733414	0.53989	0.908481	0.583887	0.375511	0.241634	0.155562		14.0382	2476.11	17.3134	30.9474	69.8937	111.649	77.5364	150.048	71.793	188.622	50.6348	219.618	23.6969
															1.5	1553.6	32.3	17.0343	49.9516	0	0	66.9859		25.4297	74.5703	0	0	100	0.0735439	0.541192	0.910951	0.585506	0.37657	0.242325	0.156012		13.7426	2468.48	17.2502	30.905	69.694	111.519	77.2412	149.823	71.4166	188.259	50.2583	219.093	23.441
															1.5	1554.32	32.4	16.8543	50.0316	0	0	66.8859		25.1986	74.8014	0	0	100	0.073747	0.542497	0.913428	0.58713	0.377631	0.243018	0.156463		13.4537	2460.91	17.1873	30.8626	69.4952	111.39	76.9475	149.598	71.0426	187.897	49.8851	218.571	23.1882
															1.5	1555.03	32.5	16.6743	50.1116	0	0	66.7859		24.9668	75.0332	0	0	100	0.0739508	0.543806	0.915913	0.588758	0.378696	0.243713	0.156916		13.1712	2453.37	17.1246	30.8204	69.2971	111.26	76.6554	149.374	70.6711	187.536	49.5152	218.051	22.9385
															1.5	1555.75	32.6	16.4943	50.1916	0	0	66.6859		24.7343	75.2657	0	0	100	0.0741551	0.545119	0.918406	0.590392	0.379764	0.24441	0.15737		12.8949	2445.89	17.0622	30.7782	69.0999	111.131	76.3647	149.15	70.3021	187.177	49.1485	217.533	22.6918
															1.5	1556.46	32.7	16.3143	50.2716	0	0	66.5859		24.5012	75.4988	0	0	100	0.0743601	0.546436	0.920906	0.59203	0.380835	0.245109	0.157825		12.6248	2438.45	17.0002	30.736	68.9034	111.002	76.0754	148.926	69.9354	186.818	48.785	217.017	22.4481
															1.5	1557.17	32.8	16.1343	50.3516	0	0	66.4859		24.2673	75.7327	0	0	100	0.0745656	0.547757	0.923413	0.593674	0.38191	0.24581	0.158282		12.3607	2431.05	16.9384	30.694	68.7078	110.873	75.7877	148.703	69.5711	186.461	48.4247	216.503	22.2074
															1.5	1557.89	32.9	15.9543	50.4316	0	0	66.3859		24.0327	75.9673	0	0	100	0.0747718	0.549082	0.925928	0.595322	0.382988	0.246513	0.15874		12.1024	2423.7	16.8768	30.652	68.5129	110.744	75.5013	148.481	69.2092	186.104	48.0675	215.991	21.9695
															1.5	1558.6	33	15.7743	50.5116	0	0	66.2859		23.7974	76.2026	0	0	100	0.0749786	0.550411	0.928451	0.596975	0.384069	0.247219	0.1592		11.8498	2416.39	16.8156	30.61	68.3188	110.615	75.2165	148.259	68.8497	185.749	47.7135	215.481	21.7346
															1.5	1559.32	33.1	15.5943	50.5916	0	0	66.1859		23.5614	76.4386	0	0	100	0.0751861	0.551744	0.930981	0.598633	0.385153	0.247926	0.159661		11.6028	2409.12	16.7546	30.5682	68.1255	110.487	74.933	148.037	68.4924	185.395	47.3625	214.973	21.5024
															1.5	1560.03	33.2	15.4143	50.6716	0	0	66.0859		23.3247	76.6753	0	0	100	0.0753941	0.553081	0.933519	0.600297	0.38624	0.248636	0.160123		11.3613	2401.9	16.6939	30.5264	67.933	110.359	74.651	147.816	68.1375	185.041	47.0146	214.467	21.2731
															1.5	1560.75	33.3	15.2343	50.7516	0	0	65.9859		23.0872	76.9128	0	0	100	0.0756028	0.554422	0.936064	0.601965	0.387331	0.249348	0.160587		11.125	2394.72	16.6335	30.4847	67.7413	110.231	74.3703	147.596	67.7849	184.689	46.6696	213.963	21.0465
															1.5	1561.46	33.4	15.0543	50.8316	0	0	65.8859		22.8491	77.1509	0	0	100	0.0758122	0.555768	0.938617	0.603638	0.388425	0.250062	0.161052		10.894	2387.58	16.5734	30.443	67.5503	110.103	74.0911	147.376	67.4346	184.338	46.3277	213.461	20.8227
															1.5	1562.17	33.5	14.8743	50.9116	0	0	65.7859		22.6102	77.3898	0	0	100	0.0760221	0.557117	0.941178	0.605317	0.389523	0.250778	0.161519		10.668	2380.49	16.5135	30.4014	67.36	109.975	73.8133	147.156	67.0865	183.988	45.9888	212.961	20.6015
															1.5	1562.89	33.6	14.6943	50.9916	0	0	65.6859		22.3706	77.6294	0	0	100	0.0762327	0.55847	0.943747	0.607	0.390624	0.251496	0.161987		10.447	2373.44	16.4539	30.3599	67.1706	109.848	73.5368	146.937	66.7407	183.639	45.6527	212.464	20.383
															1.5	1563.6	33.7	14.5143	51.0716	0	0	65.5859		22.1302	77.8698	0	0	100	0.076444	0.559828	0.946324	0.608689	0.391728	0.252217	0.162456		10.2309	2366.42	16.3946	30.3185	66.9819	109.721	73.2618	146.718	66.3971	183.291	45.3196	211.968	20.167
															1.5	1564.32	33.8	14.3343	51.1516	0	0	65.4859		21.8892	78.1108	0	0	100	0.0766559	0.561189	0.948908	0.610383	0.392835	0.25294	0.162927		10.0194	2359.45	16.3355	30.2771	66.7939	109.594	72.9881	146.5	66.0557	182.945	44.9893	211.474	19.9537
															1.5	1565.03	33.9	14.1543	51.2316	0	0	65.3859		21.6474	78.3526	0	0	100	0.0768684	0.562555	0.951501	0.612082	0.393946	0.253665	0.1634		9.8126	2352.52	16.2767	30.2358	66.6067	109.467	72.7157	146.282	65.7165	182.599	44.6619	210.981	19.7429
															1.5	1565.75	34	13.9743	51.3116	0	0	65.2859		21.4048	78.5952	0	0	100	0.0770816	0.563925	0.954101	0.613786	0.395061	0.254392	0.163873		9.61031	2345.63	16.2181	30.1946	66.4203	109.34	72.4447	146.065	65.3795	182.254	44.3372	210.491	19.5346
															1.5	1566.46	34.1	13.7943	51.3916	0	0	65.1859		21.1615	78.8385	0	0	100	0.0772955	0.565299	0.956709	0.615495	0.396178	0.255121	0.164349		9.41242	2338.78	16.1599	30.1534	66.2345	109.214	72.1751	145.849	65.0446	181.91	44.0154	210.003	19.3288
															1.5	1567.17	34.2	13.6143	51.4716	0	0	65.0859		20.9175	79.0825	0	0	100	0.07751	0.566678	0.959326	0.61721	0.397299	0.255853	0.164825		9.21884	2331.97	16.1018	30.1123	66.0496	109.088	71.9068	145.632	64.7119	181.568	43.6963	209.517	19.1254
															1.5	1567.89	34.3	13.4343	51.5516	0	0	64.9859		20.6727	79.3273	0	0	100	0.0777251	0.56806	0.96195	0.61893	0.398424	0.256587	0.165303		9.02948	2325.19	16.0441	30.0713	65.8653	108.962	71.6398	145.417	64.3813	181.226	43.38	209.032	18.9245
															1.5	1568.6	34.4	13.2543	51.6316	0	0	64.8859		20.4271	79.5729	0	0	100	0.077941	0.569447	0.964583	0.620655	0.399552	0.257323	0.165783		8.84423	2318.46	15.9866	30.0304	65.6818	108.836	71.3741	145.201	64.0528	180.885	43.0664	208.55	18.7259
															1.5	1569.32	34.5	13.0743	51.7116	0	0	64.7859		20.1808	79.8192	0	0	100	0.0781574	0.570839	0.967223	0.622386	0.400684	0.258061	0.166264		8.66299	2311.77	15.9294	29.9895	65.499	108.71	71.1098	144.987	63.7264	180.546	42.7554	208.069	18.5297
															1.5	1570.03	34.6	12.8943	51.7916	0	0	64.6859		19.9337	80.0663	0	0	100	0.0783746	0.572234	0.969872	0.624122	0.401819	0.258802	0.166747		8.48569	2305.11	15.8724	29.9487	65.3169	108.585	70.8467	144.772	63.4021	180.207	42.4471	207.591	18.3358
															1.5	1570.75	34.7	12.7143	51.8716	0	0	64.5859		19.6859	80.3141	0	0	100	0.0785924	0.573634	0.972529	0.625863	0.402957	0.259545	0.167231		8.31223	2298.49	15.8156	29.908	65.1356	108.46	70.585	144.559	63.0798	179.87	42.1414	207.114	18.1441
															1.5	1571.46	34.8	12.5343	51.9516	0	0	64.4859		19.4373	80.5627	0	0	100	0.078811	0.575038	0.975194	0.62761	0.4041	0.26029	0.167716		8.14251	2291.91	15.7592	29.8673	64.9549	108.335	70.3245	144.345	62.7596	179.533	41.8383	206.639	17.9548
															1.5	1572.17	34.9	12.3543	52.0316	0	0	64.3859		19.1879	80.8121	0	0	100	0.0790301	0.576447	0.977868	0.629362	0.405245	0.261038	0.168203		7.97647	2285.36	15.7029	29.8267	64.775	108.21	70.0653	144.132	62.4414	179.198	41.5378	206.166	17.7676
															1.5	1572.89	35	12.1743	52.1116	0	0	64.2859		18.9378	81.0622	0	0	100	0.07925	0.57786	0.980549	0.63112	0.406394	0.261788	0.168692		7.814	2278.86	15.6469	29.7862	64.5958	108.085	69.8074	143.92	62.1252	178.863	41.2398	205.695	17.5827
															1.5	1573.6	35.1	11.9943	52.1916	0	0	64.1859		18.6868	81.3132	0	0	100	0.0794706	0.579277	0.98324	0.632883	0.407547	0.26254	0.169182		7.65503	2272.39	15.5912	29.7458	64.4173	107.961	69.5507	143.708	61.8111	178.53	40.9444	205.225	17.3999
															1.5	1574.32	35.2	11.8143	52.2716	0	0	64.0859		18.4351	81.5649	0	0	100	0.0796918	0.580699	0.985938	0.634652	0.408704	0.263295	0.169674		7.49949	2265.95	15.5357	29.7054	64.2394	107.837	69.2953	143.497	61.4989	178.197	40.6515	204.758	17.2193
															1.5	1575.03	35.3	11.6343	52.3516	0	0	63.9859		18.1826	81.8174	0	0	100	0.0799138	0.582125	0.988645	0.636426	0.409864	0.264052	0.170167		7.34728	2259.55	15.4805	29.6651	64.0623	107.713	69.0412	143.286	61.1887	177.866	40.361	204.292	17.0408
															1.5	1575.75	35.4	11.4543	52.4316	0	0	63.8859		17.9293	82.0707	0	0	100	0.0801364	0.583555	0.991361	0.638206	0.411027	0.264811	0.170662		7.19835	2253.19	15.4255	29.6249	63.8859	107.589	68.7882	143.075	60.8804	177.535	40.073	203.828	16.8643
															1.5	1576.46	35.5	11.2743	52.5116	0	0	63.7859		17.6752	82.3248	0	0	100	0.0803597	0.584991	0.994085	0.639991	0.412195	0.265573	0.171158		7.05261	2246.86	15.3708	29.5847	63.7101	107.465	68.5366	142.866	60.5741	177.206	39.7874	203.366	16.69
															1.5	1577.17	35.6	11.0943	52.5916	0	0	63.6859		17.4204	82.5796	0	0	100	0.0805837	0.58643	0.996817	0.641782	0.413366	0.266337	0.171656		6.90999	2240.57	15.3163	29.5447	63.5351	107.342	68.2861	142.656	60.2697	176.877	39.5042	202.906	16.5176
															1.5	1577.89	35.7	10.9143	52.6716	0	0	63.5859		17.1647	82.8353	0	0	100	0.0808085	0.587874	0.999558	0.643578	0.41454	0.267104	0.172155		6.77042	2234.31	15.262	29.5046	63.3607	107.219	68.0368	142.447	59.9672	176.55	39.2234	202.447	16.3473
															1.5	1578.6	35.8	10.7343	52.7516	0	0	63.4859		16.9082	83.0918	0	0	100	0.0810339	0.589323	1.00231	0.64538	0.415719	0.267873	0.172656		6.63383	2228.09	15.208	29.4647	63.187	107.096	67.7888	142.238	59.6666	176.223	38.9449	201.991	16.1789
															1.5	1579.32	35.9	10.5543	52.8316	0	0	63.3859		16.6509	83.3491	0	0	100	0.0812601	0.590776	1.00507	0.647188	0.416901	0.268644	0.173159		6.50016	2221.9	15.1542	29.4248	63.014	106.973	67.542	142.03	59.3679	175.898	38.6688	201.536	16.0125
															1.5	1580.03	36	10.3743	52.9116	0	0	63.2859		16.3928	83.6072	0	0	100	0.081487	0.592234	1.00783	0.649002	0.418086	0.269418	0.173663		6.36934	2215.75	15.1006	29.3851	62.8416	106.85	67.2963	141.823	59.071	175.573	38.395	201.083	15.848
															1.5	1580.75	36.1	10.1943	52.9916	0	0	63.1859		16.1338	83.8662	0	0	100	0.0817145	0.593697	1.01061	0.650821	0.419276	0.270194	0.174169		6.2413	2209.63	15.0473	29.3453	62.67	106.728	67.0519	141.616	58.776	175.25	38.1235	200.631	15.6855
															1.5	1581.46	36.2	10.0143	53.0716	0	0	63.0859		15.8741	84.1259	0	0	100	0.0819428	0.595164	1.01339	0.652646	0.420469	0.270973	0.174676		6.11599	2203.54	14.9942	29.3057	62.4989	106.606	66.8086	141.409	58.4829	174.927	37.8542	200.181	15.5248
															1.5	1582.17	36.3	9.83432	53.1516	0	0	62.9859		15.6135	84.3865	0	0	100	0.0821719	0.596636	1.01619	0.654477	0.421666	0.271754	0.175185		5.99333	2197.49	14.9414	29.2661	62.3286	106.484	66.5665	141.203	58.1916	174.606	37.5872	199.734	15.3659
															1.5	1582.89	36.4	9.65432	53.2316	0	0	62.8859		15.3521	84.6479	0	0	100	0.0824016	0.598112	1.01899	0.656314	0.422867	0.272538	0.175696		5.87328	2191.47	14.8888	29.2266	62.1589	106.362	66.3256	140.997	57.902	174.285	37.3224	199.287	15.2089
															1.5	1583.6	36.5	9.47432	53.3116	0	0	62.7859		15.0899	84.9101	0	0	100	0.0826321	0.599593	1.0218	0.658156	0.424072	0.273324	0.176208		5.75577	2185.48	14.8364	29.1872	61.9898	106.24	66.0858	140.792	57.6143	173.965	37.0599	198.843	15.0537
															1.5	1584.32	36.6	9.29432	53.3916	0	0	62.6859		14.8268	85.1732	0	0	100	0.0828634	0.601079	1.02462	0.660005	0.425281	0.274113	0.176722		5.64075	2179.52	14.7842	29.1478	61.8215	106.119	65.8472	140.587	57.3284	173.647	36.7995	198.4	14.9003
[truncated: 23 more columns]

## Sheet: Revised B-2 (Model D)
Sample No.	T	P	Ti	V			Stop Row	Ti	F	Row	V	fO2						Mineral assemblage and water-bearing melting reaction were chosen from Lara and Dasgupta (2020).
							600											T(℃)	P(Gpa)								Ol	Opx	Cpx	Amph	Grt
																		1400	3						DTi		0.008	0.0631944	0.159559	0.69	0.28		The chemcial compositions of depleted mantle (DM) are from Salters and Stracke (2004)
																		Ol (%)	Opx	Cpx	Amph	Grt			DSc		0.12	0.573058	1.05081	2.18	1.7	Co (ppm)
																	Mineral assemblage for peridotite	52	40	0.6	7.7	0.1			DV: FMQ	-2	0.0958281	0.866567	1.63292	1.49	1.48	V	Ti	Sc
																	Melting reaction for harzburgite	-1.8	0.8						DV: FMQ	-1	0.0529045	0.559503	0.889128	1.49	1.48	79	798	16.3
																	Melting reaction for peridotite	0.88	-0.54	-0.17		-0.13			DV: FMQ	0	0.0292074	0.361245	0.484133	1.49	1.48
																	Melting reaction for comsuming amphibole	1.1	-1.1	0.6	-1.7	0.1			DV: FMQ	1	0.0161247	0.23324	0.263612	1.49	1.48
																									DV: FMQ	2	0.00890211	0.150592	0.143537	1.49	1.48
															P(Gpa)	T (℃)	F	Ol	Opx	Cpx	Amph	Grt	Sum		Ol corrected	Opx corrected	Cpx corrected	Amph corrected	Grt corrected	Sum	DTi	DSc	DV: FMQ-2	DV: FMQ-1	DV: FMQ	DV: FMQ+1	DV: FMQ+2		Ti frac	Ti aggre	Sc frac	Sc aggre	V FMQ-2 frac	V FMQ-2 aggre	V FMQ-1 frac	V FMQ-1 aggre	V FMQ frac	V FMQ aggre	V FMQ+1 frac
															3	1400.43	0.1	52.11	39.89	0.66	7.53	0.11	100.3		51.9541	39.7707	0.658026	7.50748	0.109671	100	0.0824478	0.462696	0.518656	0.369339	0.275514	0.216358	0.178946		9572.32	9572.32	35.1875	35.1875	152.176	152.176	213.531	213.531	285.984	285.984	363.818
															3	1400.87	0.2	52.22	39.78	0.72	7.36	0.12	100.2		52.1158	39.7006	0.718563	7.34531	0.11976	100	0.0814223	0.459761	0.516925	0.367304	0.273335	0.214113	0.176674		9584.75	9578.54	35.3705	35.279	152.543	152.359	214.345	213.938	287.501	286.742	366.288
															3	1401.3	0.3	52.33	39.67	0.78	7.19	0.13	100.1		52.2777	39.6304	0.779221	7.18282	0.12987	100	0.0803948	0.456819	0.515191	0.365265	0.27115	0.211864	0.174399		9597.37	9584.81	35.556	35.3713	152.912	152.543	215.167	214.348	289.039	287.508	368.804
															3	1401.74	0.4	52.44	39.56	0.84	7.02	0.14	100		52.44	39.56	0.84	7.02	0.14	100	0.0793652	0.453872	0.513453	0.363221	0.268962	0.20961	0.172118		9610.17	9591.15	35.7437	35.4644	153.284	152.729	215.998	214.76	290.6	288.281	371.366
															3	1402.17	0.5	52.55	39.45	0.9	6.85	0.15	99.9		52.6026	39.4895	0.900901	6.85686	0.15015	100	0.0783335	0.450919	0.511711	0.361174	0.266769	0.207351	0.169833		9623.17	9597.56	35.9339	35.5583	153.659	152.915	216.838	215.176	292.183	289.061	373.977
															3	1402.61	0.6	52.66	39.34	0.96	6.68	0.16	99.8		52.7655	39.4188	0.961924	6.69339	0.160321	100	0.0772998	0.447961	0.509967	0.359122	0.264571	0.205089	0.167544		9636.37	9604.02	36.1266	35.653	154.036	153.101	217.687	215.594	293.79	289.849	376.638
															3	1403.04	0.7	52.77	39.23	1.02	6.51	0.17	99.7		52.9288	39.348	1.02307	6.52959	0.170512	100	0.076264	0.444996	0.508218	0.357066	0.26237	0.202821	0.16525		9649.78	9610.56	36.3217	35.7486	154.415	153.289	218.545	216.016	295.421	290.645	379.35
															3	1403.48	0.8	52.88	39.12	1.08	6.34	0.18	99.6		53.0924	39.2771	1.08434	6.36546	0.180723	100	0.0752262	0.442025	0.506466	0.355006	0.260163	0.200549	0.162951		9663.4	9617.17	36.5195	35.8449	154.798	153.478	219.412	216.44	297.076	291.449	382.115
															3	1403.91	0.9	52.99	39.01	1.14	6.17	0.19	99.5		53.2563	39.206	1.14573	6.20101	0.190955	100	0.0741862	0.439048	0.504711	0.352942	0.257953	0.198273	0.160648		9677.25	9623.84	36.7198	35.9421	155.183	153.667	220.289	216.868	298.756	292.261	384.935
															3	1404.35	1	53.1	38.9	1.2	6	0.2	99.4		53.4205	39.1348	1.20724	6.03622	0.201207	100	0.0731442	0.436066	0.502952	0.350874	0.255738	0.195992	0.15834		9691.32	9630.59	36.9229	36.0402	155.571	153.858	221.175	217.299	300.463	293.081	387.811
															3	1404.78	1.1	53.21	38.79	1.26	5.83	0.21	99.3		53.5851	39.0634	1.26888	5.8711	0.21148	100	0.0721	0.433077	0.50119	0.348801	0.253518	0.193706	0.156027		9705.63	9637.41	37.1286	36.1392	155.961	154.049	222.07	217.732	302.195	293.91	390.746
															3	1405.22	1.2	53.32	38.68	1.32	5.66	0.22	99.2		53.75	38.9919	1.33065	5.70565	0.221774	100	0.0710538	0.430082	0.499424	0.346725	0.251294	0.191416	0.15371		9720.18	9644.31	37.3372	36.239	156.354	154.241	222.976	218.169	303.955	294.747	393.741
															3	1405.65	1.3	53.43	38.57	1.38	5.49	0.23	99.1		53.9152	38.9203	1.39253	5.53986	0.232089	100	0.0700054	0.427081	0.497654	0.344644	0.249065	0.189121	0.151388		9734.98	9651.28	37.5486	36.3397	156.75	154.434	223.892	218.61	305.743	295.593	396.799
															3	1406.09	1.4	53.54	38.46	1.44	5.32	0.24	99		54.0808	38.8485	1.45455	5.37374	0.242424	100	0.068955	0.424074	0.495881	0.342559	0.246832	0.186821	0.149061		9750.04	9658.34	37.763	36.4414	157.149	154.628	224.818	219.053	307.559	296.447	399.922
															3	1406.52	1.5	53.65	38.35	1.5	5.15	0.25	98.9		54.2467	38.7765	1.51668	5.20728	0.252781	100	0.0679024	0.421061	0.494104	0.34047	0.244595	0.184517	0.14673		9765.37	9665.47	37.9803	36.544	157.551	154.823	225.754	219.5	309.405	297.311	403.111
															3	1406.96	1.6	53.76	38.24	1.56	4.98	0.26	98.8		54.413	38.7045	1.57895	5.04049	0.263158	100	0.0668476	0.418042	0.492324	0.338376	0.242353	0.182208	0.144394		9780.98	9672.69	38.2006	36.6475	157.955	155.018	226.702	219.95	311.28	298.184	406.369
															3	1407.39	1.7	53.87	38.13	1.62	4.81	0.27	98.7		54.5795	38.6322	1.64134	4.87335	0.273556	100	0.0657907	0.415017	0.49054	0.336279	0.240106	0.179895	0.142053		9796.87	9680	38.4241	36.752	158.363	155.215	227.66	220.403	313.187	299.067	409.7
															3	1407.83	1.8	53.98	38.02	1.68	4.64	0.28	98.6		54.7465	38.5598	1.70385	4.70588	0.283976	100	0.0647317	0.411986	0.488752	0.334177	0.237855	0.177577	0.139708		9813.07	9687.39	38.6508	36.8575	158.773	155.413	228.629	220.86	315.125	299.959	413.104
															3	1408.26	1.9	54.09	37.91	1.74	4.47	0.29	98.5		54.9137	38.4873	1.7665	4.53807	0.294416	100	0.0636706	0.408948	0.486961	0.33207	0.235599	0.175254	0.137358		9829.57	9694.87	38.8807	36.964	159.187	155.611	229.609	221.321	317.095	300.861	416.586
															3	1408.7	2	54.2	37.8	1.8	4.3	0.3	98.4		55.0813	38.4146	1.82927	4.36992	0.304878	100	0.0626073	0.405905	0.485166	0.32996	0.233339	0.172926	0.135002		9846.39	9702.45	39.1139	37.0715	159.603	155.811	230.601	221.785	319.1	301.773	420.147
															3	1409.13	2.1	54.31	37.69	1.86	4.13	0.31	98.3		55.2492	38.3418	1.89217	4.20142	0.315361	100	0.0615418	0.402855	0.483368	0.327845	0.231074	0.170594	0.132643		9863.55	9710.12	39.3506	37.18	160.023	156.012	231.604	222.252	321.138	302.695	423.792
															3	1409.57	2.2	54.42	37.58	1.92	3.96	0.32	98.2		55.4175	38.2688	1.95519	4.03259	0.325866	100	0.0604741	0.399799	0.481566	0.325726	0.228805	0.168256	0.130278		9881.05	9717.89	39.5908	37.2896	160.445	156.213	232.62	222.724	323.212	303.628	427.522
															3	1410	2.3	54.53	37.47	1.98	3.79	0.33	98.1		55.5861	38.1957	2.01835	3.8634	0.336391	100	0.0594043	0.396737	0.47976	0.323603	0.22653	0.165915	0.127908		9898.9	9725.76	39.8345	37.4003	160.871	156.416	233.647	223.199	325.322	304.571	431.342
															3	1410.43	2.4	54.64	37.36	2.04	3.62	0.34	98		55.7551	38.1224	2.08163	3.69388	0.346939	100	0.0583323	0.393668	0.477951	0.321475	0.224252	0.163568	0.125534		9917.13	9733.73	40.0819	37.512	161.3	156.619	234.687	223.677	327.47	305.525	435.255
															3	1410.87	2.5	54.75	37.25	2.1	3.45	0.35	97.9		55.9244	38.049	2.14505	3.524	0.357508	100	0.0572581	0.390593	0.476137	0.319343	0.221968	0.161216	0.123155		9935.75	9741.81	40.333	37.6248	161.732	156.824	235.74	224.16	329.657	306.49	439.265
															3	1411.3	2.6	54.86	37.14	2.16	3.28	0.36	97.8		56.0941	37.9755	2.20859	3.35378	0.368098	100	0.0561817	0.387512	0.47432	0.317206	0.21968	0.15886	0.120771		9954.78	9750.01	40.588	37.7388	162.167	157.029	236.806	224.646	331.883	307.467	443.376
															3	1411.74	2.7	54.97	37.03	2.22	3.11	0.37	97.7		56.2641	37.9017	2.27226	3.18321	0.37871	100	0.0551031	0.384425	0.4725	0.315066	0.217387	0.156499	0.118382		9974.22	9758.31	40.8469	37.8539	162.606	157.236	237.884	225.136	334.149	308.455	447.591
															3	1412.17	2.8	55.08	36.92	2.28	2.94	0.38	97.6		56.4344	37.8279	2.33607	3.0123	0.389344	100	0.0540222	0.381331	0.470676	0.31292	0.21509	0.154133	0.115988		9994.11	9766.73	41.1098	37.9702	163.048	157.443	238.976	225.631	336.458	309.455	451.916
															3	1412.61	2.9	55.19	36.81	2.34	2.77	0.39	97.5		56.6051	37.7538	2.4	2.84103	0.4	100	0.0529392	0.378231	0.468847	0.310771	0.212787	0.151762	0.11359		10014.5	9775.27	41.3769	38.0877	163.493	157.652	240.082	226.129	338.811	310.467	456.356
															3	1413.04	3	55.3	36.7	2.4	2.6	0.4	97.4		56.7762	37.6797	2.46407	2.6694	0.410678	100	0.051854	0.375125	0.467016	0.308617	0.21048	0.149387	0.111186		10035.3	9783.94	41.6482	38.2064	163.942	157.862	241.202	226.632	341.208	311.492	460.914
															3	1413.48	3.1	55.41	36.59	2.46	2.43	0.41	97.3		56.9476	37.6053	2.52826	2.49743	0.421377	100	0.0507665	0.372012	0.46518	0.306458	0.208169	0.147006	0.108777		10056.6	9792.74	41.9238	38.3263	164.395	158.072	242.336	227.138	343.651	312.53	465.596
															3	1413.91	3.2	55.52	36.48	2.52	2.26	0.42	97.2		57.1193	37.5309	2.59259	2.3251	0.432099	100	0.0496767	0.368893	0.463341	0.304296	0.205852	0.144621	0.106364		10078.5	9801.66	42.2039	38.4474	164.85	158.284	243.485	227.649	346.142	313.58	470.409
															3	1414.35	3.3	55.63	36.37	2.58	2.09	0.43	97.1		57.2915	37.4562	2.65705	2.15242	0.442842	100	0.0485848	0.365767	0.461497	0.302128	0.203531	0.14223	0.103945		10100.9	9810.73	42.4885	38.5699	165.31	158.497	244.649	228.164	348.682	314.644	475.357
															3	1414.78	3.4	55.74	36.26	2.64	1.92	0.44	97		57.4639	37.3814	2.72165	1.97938	0.453608	100	0.0474906	0.362635	0.45965	0.299956	0.201205	0.139835	0.101522		10123.8	9819.94	42.7778	38.6937	165.773	158.711	245.827	228.684	351.272	315.721	480.448
															3	1415.22	3.5	55.85	36.15	2.7	1.75	0.45	96.9		57.6367	37.3065	2.78638	1.80599	0.464396	100	0.0463941	0.359497	0.4578	0.29778	0.198874	0.137435	0.0990933		10147.4	9829.3	43.072	38.8188	166.239	158.926	247.022	229.208	353.916	316.812	485.688
															3	1415.65	3.6	55.96	36.04	2.76	1.58	0.46	96.8		57.8099	37.2314	2.85124	1.63223	0.475207	100	0.0452953	0.356352	0.455945	0.295599	0.196539	0.13503	0.0966598		10171.7	9838.81	43.371	38.9452	166.71	159.142	248.232	229.736	356.613	317.918	491.084
															3	1416.09	3.7	56.07	35.93	2.82	1.41	0.47	96.7		57.9835	37.1562	2.91624	1.45812	0.486039	100	0.0441943	0.3532	0.454087	0.293414	0.194198	0.132619	0.0942212		10196.6	9848.48	43.6752	39.073	167.184	159.36	249.458	230.269	359.366	319.038	496.644
															3	1416.52	3.8	56.18	35.82	2.88	1.24	0.48	96.6		58.1573	37.0807	2.98137	1.28364	0.496894	100	0.043091	0.350042	0.452224	0.291224	0.191853	0.130204	0.0917776		10222.2	9858.31	43.9845	39.2023	167.662	159.578	250.701	230.807	362.177	320.173	502.376
															3	1416.96	3.9	56.29	35.71	2.94	1.07	0.49	96.5		58.3316	37.0052	3.04663	1.10881	0.507772	100	0.0419854	0.346877	0.450358	0.28903	0.189503	0.127784	0.089329		10248.6	9868.32	44.2992	39.333	168.143	159.798	251.961	231.349	365.048	321.324	508.29
															3	1417.39	4	56.4	35.6	3	0.9	0.5	96.4		58.5062	36.9295	3.11203	0.93361	0.518672	100	0.0408776	0.343706	0.448488	0.286831	0.187148	0.125359	0.0868752		10275.7	9878.5	44.6194	39.4651	168.629	160.019	253.239	231.896	367.981	322.49	514.395
															3	1417.83	4.1	56.51	35.49	3.06	0.73	0.51	96.3		58.6812	36.8536	3.17757	0.758048	0.529595	100	0.0397674	0.340529	0.446614	0.284627	0.184788	0.122929	0.0844164		10303.7	9888.87	44.9453	39.5988	169.118	160.24	254.534	232.449	370.978	323.673	520.7
															3	1418.26	4.2	56.62	35.38	3.12	0.56	0.52	96.2		58.8565	36.7775	3.24324	0.582121	0.540541	100	0.0386549	0.337344	0.444736	0.282419	0.182423	0.120493	0.0819524		10332.6	9899.44	45.2769	39.734	169.612	160.464	255.847	233.006	374.042	324.872	527.218
															3	1418.7	4.3	56.73	35.27	3.18	0.39	0.53	96.1		59.0323	36.7014	3.30905	0.405827	0.551509	100	0.0375401	0.334153	0.442855	0.280207	0.180053	0.118053	0.0794833		10362.4	9910.21	45.6146	39.8708	170.109	160.688	257.178	233.568	377.174	326.088	533.959
															3	1419.13	4.4	56.84	35.16	3.24	0.22	0.54	96		59.2083	36.625	3.375	0.229167	0.5625	100	0.036423	0.330956	0.440969	0.277989	0.177678	0.115608	0.0770091		10393.3	9921.19	45.9583	40.0091	170.611	160.913	258.529	234.135	380.378	327.322	540.937
															3	1419.57	4.5	56.95	35.05	3.3	0.05	0.55	95.9		59.3848	36.5485	3.44108	0.0521376	0.573514	100	0.0353035	0.327751	0.43908	0.275768	0.175299	0.113157	0.0745297		10425.2	9932.39	46.3084	40.1491	171.117	161.14	259.899	234.708	383.657	328.574	548.165
															3	1420	4.6	57.06	34.94	3.36	0	0.56	95.92		59.4871	36.4262	3.50292	0	0.58382	100	0.0350022	0.326862	0.438503	0.275063	0.174562	0.112427	0.0738191		10220	9938.64	46.3347	40.2836	171.113	161.357	259.848	235.254	383.38	329.766	547.205
															3	1420.43	4.7	57.148	34.886	3.343	0	0.547	95.924		59.5763	36.3684	3.48505	0	0.570243	100	0.0349063	0.326219	0.437595	0.274427	0.174092	0.112059	0.0735134		9959.38	9939.08	46.3258	40.4121	171.237	161.567	259.731	235.775	382.515	330.888	544.486
															3	1420.87	4.8	57.236	34.832	3.326	0	0.534	95.928		59.6656	36.3106	3.46718	0	0.556668	100	0.0348104	0.325576	0.436687	0.273791	0.173621	0.11169	0.0732077		9704.41	9934.19	46.3167	40.5351	171.362	161.771	259.613	236.272	381.646	331.945	541.764
															3	1421.3	4.9	57.324	34.778	3.309	0	0.521	95.932		59.7548	36.2528	3.44932	0	0.543093	100	0.0347145	0.324933	0.435779	0.273155	0.173151	0.111322	0.0729021		9454.99	9924.41	46.3073	40.6529	171.486	161.97	259.493	236.745	380.775	332.942	539.041
															3	1421.74	5	57.412	34.724	3.292	0	0.508	95.936		59.8441	36.195	3.43145	0	0.52952	100	0.0346186	0.324291	0.434871	0.272519	0.172681	0.110953	0.0725965		9211.02	9910.14	46.2978	40.7658	171.61	162.162	259.371	237.198	379.899	333.881	536.315
															3	1422.17	5.1	57.5	34.67	3.275	0	0.495	95.94		59.9333	36.1372	3.41359	0	0.515947	100	0.0345227	0.323648	0.433963	0.271883	0.172211	0.110585	0.0722909		8972.39	9891.76	46.288	40.8741	171.733	162.35	259.248	237.63	379.02	334.766	533.588
															3	1422.61	5.2	57.588	34.616	3.258	0	0.482	95.944		60.0225	36.0794	3.39573	0	0.502376	100	0.0344268	0.323006	0.433055	0.271247	0.171741	0.110217	0.0719853		8739.02	9869.59	46.2779	40.978	171.856	162.533	259.122	238.044	378.137	335.6	530.858
															3	1423.04	5.3	57.676	34.562	3.241	0	0.469	95.948		60.1117	36.0216	3.37787	0	0.488806	100	0.0343309	0.322363	0.432148	0.270612	0.171271	0.109848	0.0716797		8510.8	9843.95	46.2677	41.0778	171.979	162.711	258.995	238.439	377.251	336.386	528.127
															3	1423.48	5.4	57.764	34.508	3.224	0	0.456	95.952		60.2009	35.9638	3.36001	0	0.475238	100	0.0342351	0.321721	0.43124	0.269976	0.170801	0.10948	0.0713742		8287.66	9815.13	46.2572	41.1737	172.102	162.885	258.867	238.817	376.362	337.126	525.394
															3	1423.91	5.5	57.852	34.454	3.207	0	0.443	95.956		60.2901	35.906	3.34216	0	0.46167	100	0.0341392	0.321079	0.430332	0.26934	0.170331	0.109112	0.0710687		8069.49	9783.39	46.2464	41.266	172.224	163.055	258.737	239.179	375.468	337.824	522.66
															3	1424.35	5.6	57.94	34.4	3.19	0	0.43	95.96		60.3793	35.8483	3.3243	0	0.448103	100	0.0340434	0.320436	0.429425	0.268705	0.169861	0.108744	0.0707632		7856.22	9748.98	46.2355	41.3547	172.346	163.221	258.605	239.526	374.572	338.48	519.924
															3	1424.78	5.7	58.028	34.346	3.173	0	0.417	95.964		60.4685	35.7905	3.30645	0	0.434538	100	0.0339475	0.319794	0.428517	0.268069	0.169392	0.108375	0.0704578		7647.74	9712.11	46.2243	41.4402	172.467	163.383	258.471	239.859	373.671	339.097	517.186
															3	1425.22	5.8	58.116	34.292	3.156	0	0.404	95.968		60.5577	35.7327	3.2886	0	0.420974	100	0.0338517	0.319152	0.42761	0.267434	0.168922	0.108007	0.0701524		7443.97	9673.01	46.2129	41.5224	172.589	163.542	258.335	240.177	372.767	339.678	514.447
															3	1425.65	5.9	58.204	34.238	3.139	0	0.391	95.972		60.6469	35.675	3.27075	0	0.40741	100	0.0337559	0.31851	0.426703	0.266798	0.168452	0.107639	0.069847		7244.83	9631.85	46.2012	41.6017	172.71	163.697	258.198	240.483	371.86	340.223	511.706
															3	1426.09	6	58.292	34.184	3.122	0	0.378	95.976		60.736	35.6172	3.2529	0	0.393848	100	0.03366	0.317868	0.425796	0.266163	0.167982	0.107271	0.0695416		7050.23	9588.83	46.1893	41.6782	172.83	163.849	258.059	240.776	370.949	340.735	508.964
															3	1426.52	6.1	58.38	34.13	3.105	0	0.365	95.98		60.8252	35.5595	3.23505	0	0.380288	100	0.0335642	0.317226	0.424888	0.265528	0.167513	0.106903	0.0692363		6860.09	9544.09	46.1772	41.752	172.95	163.998	257.918	241.057	370.034	341.216	506.22
															3	1426.96	6.2	58.468	34.076	3.088	0	0.352	95.984		60.9143	35.5018	3.2172	0	0.366728	100	0.0334684	0.316584	0.423981	0.264892	0.167043	0.106535	0.068931		6674.32	9497.81	46.1648	41.8231	173.07	164.145	257.776	241.326	369.116	341.666	503.475
															3	1427.39	6.3	58.556	34.022	3.071	0	0.339	95.988		61.0035	35.444	3.19936	0	0.353169	100	0.0333726	0.315942	0.423074	0.264257	0.166573	0.106167	0.0686257		6492.85	9450.11	46.1522	41.8918	173.19	164.288	257.632	241.585	368.195	342.087	500.729
															3	1427.83	6.4	58.644	33.968	3.054	0	0.326	95.992		61.0926	35.3863	3.18152	0	0.339612	100	0.0332769	0.3153	0.422168	0.263622	0.166104	0.105799	0.0683204		6315.58	9401.13	46.1393	41.9582	173.309	164.429	257.485	241.834	367.269	342.48	497.982
															3	1428.26	6.5	58.732	33.914	3.037	0	0.313	95.996		61.1817	35.3286	3.16367	0	0.326055	100	0.0331811	0.314658	0.421261	0.262987	0.165634	0.105431	0.0680152		6142.45	9351	46.1262	42.0223	173.428	164.568	257.338	242.072	366.341	342.847	495.234
															3	1428.7	6.6	58.82	33.86	3.02	0	0.3	96		61.2708	35.2708	3.14583	0	0.3125	100	0.0330853	0.314017	0.420354	0.262352	0.165165	0.105063	0.0677099		5973.37	9299.82	46.1128	42.0843	173.546	164.704	257.188	242.301	365.408	343.189	492.484
															3	1429.13	6.7	58.908	33.806	3.003	0	0.287	96.004		61.3599	35.2131	3.12799	0	0.298946	100	0.0329896	0.313375	0.419447	0.261717	0.164695	0.104695	0.0674047		5808.27	9247.71	46.0992	42.1442	173.664	164.837	257.036	242.521	364.472	343.507	489.734
															3	1429.57	6.8	58.996	33.752	2.986	0	0.274	96.008		61.449	35.1554	3.11016	0	0.285393	100	0.0328938	0.312733	0.418541	0.261082	0.164226	0.104327	0.0670996		5647.07	9194.76	46.0853	42.2022	173.782	164.969	256.883	242.732	363.533	343.801	486.982
															3	1430	6.9	59.084	33.698	2.969	0	0.261	96.012		61.5381	35.0977	3.09232	0	0.271841	100	0.0327981	0.312092	0.417634	0.260447	0.163757	0.10396	0.0667944		5489.7	9141.06	46.0712	42.2583	173.899	165.098	256.728	242.935	362.59	344.073	484.23
															3	1430.43	7	59.172	33.644	2.952	0	0.248	96.016		61.6272	35.04	3.07449	0	0.25829	100	0.0327023	0.31145	0.416728	0.259812	0.163287	0.103592	0.0664893		5336.07	9086.7	46.0569	42.3125	174.016	165.226	256.571	243.13	361.643	344.324	481.477
															3	1430.87	7.1	59.26	33.59	2.935	0	0.235	96.02		61.7163	34.9823	3.05665	0	0.244741	100	0.0326066	0.310809	0.415822	0.259177	0.162818	0.103224	0.0661842		5186.13	9031.77	46.0423	42.3651	174.133	165.351	256.412	243.317	360.693	344.555	478.723
															3	1431.3	7.2	59.348	33.536	2.918	0	0.222	96.024		61.8054	34.9246	3.03882	0	0.231192	100	0.0325109	0.310167	0.414915	0.258543	0.162349	0.102856	0.0658792		5039.79	8976.32	46.0274	42.4159	174.249	165.475	256.251	243.497	359.739	344.766	475.968
															3	1431.74	7.3	59.436	33.482	2.901	0	0.209	96.028		61.8944	34.8669	3.02099	0	0.217645	100	0.0324152	0.309526	0.414009	0.257908	0.16188	0.102489	0.0655741		4896.99	8920.44	46.0123	42.4652	174.365	165.597	256.089	243.669	358.782	344.958	473.213
															3	1432.17	7.4	59.524	33.428	2.884	0	0.196	96.032		61.9835	34.8092	3.00317	0	0.204099	100	0.0323195	0.308884	0.413103	0.257273	0.16141	0.102121	0.0652691		4757.65	8864.19	45.9969	42.5129	174.48	165.717	255.924	243.835	357.821	345.132	470.458
															3	1432.61	7.5	59.612	33.374	2.867	0	0.183	96.036		62.0726	34.7516	2.98534	0	0.190554	100	0.0322238	0.308243	0.412197	0.256639	0.160941	0.101753	0.0649641		4621.72	8807.62	45.9813	42.5592	174.595	165.835	255.758	243.994	356.857	345.288	467.701
															3	1433.04	7.6	59.7	33.32	2.85	0	0.17	96.04		62.1616	34.6939	2.96751	0	0.17701	100	0.0321281	0.307602	0.411291	0.256004	0.160472	0.101386	0.0646592		4489.11	8750.8	45.9654	42.604	174.71	165.952	255.589	244.146	355.889	345.428	464.945
															3	1433.48	7.7	59.788	33.266	2.833	0	0.157	96.044		62.2506	34.6362	2.94969	0	0.163467	100	0.0320324	0.306961	0.410385	0.25537	0.160003	0.101018	0.0643542		4359.76	8693.77	45.9493	42.6474	174.824	166.067	255.419	244.293	354.917	345.551	462.188
															3	1433.91	7.8	59.876	33.212	2.816	0	0.144	96.048		62.3397	34.5785	2.93187	0	0.149925	100	0.0319367	0.30632	0.409479	0.254735	0.159534	0.100651	0.0640493		4233.61	8636.59	45.9329	42.6895	174.937	166.181	255.247	244.433	353.942	345.658	459.43
															3	1434.35	7.9	59.964	33.158	2.799	0	0.131	96.052		62.4287	34.5209	2.91405	0	0.136384	100	0.0318411	0.305679	0.408573	0.254101	0.159065	0.100283	0.0637444		4110.6	8579.3	45.9162	42.7304	175.051	166.293	255.073	244.568	352.964	345.751	456.673
															3	1434.78	8	60.052	33.104	2.782	0	0.118	96.056		62.5177	34.4632	2.89623	0	0.122845	100	0.0317454	0.305038	0.407668	0.253467	0.158596	0.0999156	0.0634396		3990.65	8521.94	45.8992	42.77	175.164	166.404	254.897	244.697	351.981	345.829	453.915
															3	1435.22	8.1	60.14	33.05	2.765	0	0.105	96.06		62.6067	34.4056	2.87841	0	0.109307	100	0.0316498	0.304397	0.406762	0.252832	0.158127	0.0995482	0.0631347		3873.71	8464.56	45.882	42.8084	175.276	166.513	254.719	244.821	350.995	345.893	451.157
															3	1435.65	8.2	60.228	32.996	2.748	0	0.092	96.064		62.6957	34.3479	2.86059	0	0.0957695	100	0.0315541	0.303756	0.405857	0.252198	0.157659	0.0991808	0.0628299		3759.71	8407.18	45.8646	42.8457	175.388	166.622	254.539	244.939	350.006	345.943	448.399
															3	1436.09	8.3	60.316	32.942	2.731	0	0.079	96.068		62.7847	34.2903	2.84278	0	0.0822334	100	0.0314585	0.303115	0.404951	0.251564	0.15719	0.0988134	0.0625251		3648.59	8349.85	45.8468	42.8819	175.5	166.729	254.357	245.053	349.013	345.98	445.641
															3	1436.52	8.4	60.404	32.888	2.714	0	0.066	96.072		62.8737	34.2327	2.82496	0	0.0686985	100	0.0313629	0.302474	0.404046	0.25093	0.156721	0.098446	0.0622204		3540.3	8292.59	45.8288	42.9169	175.611	166.834	254.174	245.161	348.017	346.004	442.884
															3	1436.96	8.5	60.492	32.834	2.697	0	0.053	96.076		62.9627	34.175	2.80715	0	0.0551647	100	0.0312672	0.301833	0.40314	0.250296	0.156252	0.0980787	0.0619157		3434.77	8235.44	45.8106	42.951	175.721	166.939	253.988	245.265	347.017	346.016	440.126
															3	1437.39	8.6	60.58	32.78	2.68	0	0.04	96.08		63.0516	34.1174	2.78934	0	0.041632	100	0.0311716	0.301193	0.402235	0.249662	0.155784	0.0977114	0.0616109		3331.95	8178.42	45.792	42.984	175.832	167.042	253.8	245.364	346.013	346.016	437.369
															3	1437.83	8.7	60.668	32.726	2.663	0	0.027	96.084		63.1406	34.0598	2.77153	0	0.0281004	100	0.031076	0.300552	0.40133	0.249028	0.155315	0.0973441	0.0613063		3231.77	8121.56	45.7732	43.0161	175.941	167.145	253.61	245.459	345.006	346.004	434.612
															3	1438.26	8.8	60.756	32.672	2.646	0	0.014	96.088		63.2295	34.0022	2.75373	0	0.01457	100	0.0309804	0.299912	0.400425	0.248394	0.154846	0.0969769	0.0610016		3134.19	8064.89	45.7541	43.0472	176.051	167.246	253.418	245.549	343.995	345.981	431.855
															3	1438.7	8.9	60.844	32.618	2.629	0	0.001	96.092		63.3185	33.9446	2.73592	0	0.00104067	100	0.0308849	0.299271	0.39952	0.24776	0.154378	0.0966097	0.060697		3039.15	8008.42	45.7347	43.0774	176.16	167.346	253.224	245.636	342.981	345.948	429.099
															3	1439.13	9	60.932	32.564	2.612	0	0.001	96.109		63.3988	33.8824	2.71775	0	0.00104049	100	0.030823	0.29882	0.398761	0.247293	0.154089	0.0964297	0.0605844		2943.46	7952.14	45.6862	43.1064	176.203	167.444	252.859	245.716	341.568	345.899	425.525
															3	1439.57	9.1	61.02	32.51	2.595	0	0.001	96.126		63.4792	33.8202	2.69958	0	0.0010403	100	0.0307611	0.298369	0.398003	0.246826	0.153799	0.0962497	0.0604718		2850.5	7896.08	45.6374	43.1342	176.247	167.541	252.491	245.79	340.154	345.836	421.967
															3	1440	9.2	61.108	32.456	2.578	0	0.001	96.143		63.5595	33.758	2.68142	0	0.00104012	100	0.0306993	0.297919	0.397245	0.24636	0.15351	0.0960699	0.0603593		2760.18	7840.26	45.5883	43.1609	176.289	167.636	252.122	245.859	338.741	345.759	418.427
															3	1440.43	9.3	61.196	32.402	2.561	0	0.001	96.16		63.6398	33.6959	2.66327	0	0.00103993	100	0.0306375	0.297468	0.396487	0.245893	0.153222	0.0958901	0.0602469		2672.44	7784.69	45.539	43.1864	176.331	167.73	251.75	245.923	337.328	345.668	414.905
															3	1440.87	9.4	61.284	32.348	2.544	0	0.001	96.177		63.72	33.6338	2.64512	0	0.00103975	100	0.0305757	0.297018	0.395729	0.245427	0.152933	0.0957103	0.0601344		2587.22	7729.4	45.4895	43.2109	176.372	167.822	251.377	245.981	335.915	345.564	411.399
															3	1441.3	9.5	61.372	32.294	2.527	0	0.001	96.194		63.8002	33.5717	2.62698	0	0.00103957	100	0.030514	0.296568	0.394972	0.244961	0.152644	0.0955306	0.060022		2504.44	7674.4	45.4397	43.2344	176.412	167.912	251.003	246.033	334.502	345.448	407.911
															3	1441.74	9.6	61.46	32.24	2.51	0	0.001	96.211		63.8804	33.5097	2.60885	0	0.00103938	100	0.0304522	0.296118	0.394215	0.244495	0.152356	0.095351	0.0599097		2424.06	7619.71	45.3896	43.2568	176.451	168.001	250.626	246.081	333.089	345.319	404.441
															3	1442.17	9.7	61.548	32.186	2.493	0	0.001	96.228		63.9606	33.4476	2.59072	0	0.0010392	100	0.0303905	0.295668	0.393458	0.244029	0.152067	0.0951715	0.0597974		2346.01	7565.34	45.3393	43.2783	176.49	168.089	250.248	246.124	331.676	345.179	400.987
															3	1442.61	9.8	61.636	32.132	2.476	0	0.001	96.245		64.0407	33.3856	2.5726	0	0.00103902	100	0.0303288	0.295219	0.392702	0.243563	0.151779	0.094992	0.0596851		2270.22	7511.31	45.2887	43.2988	176.528	168.175	249.868	246.162	330.264	345.026	397.551
															3	1443.04	9.9	61.724	32.078	2.459	0	0.001	96.262		64.1208	33.3236	2.55449	0	0.00103883	100	0.0302672	0.294769	0.391946	0.243098	0.151491	0.0948125	0.0595729		2196.65	7457.62	45.2379	43.3184	176.565	168.259	249.486	246.196	328.851	344.863	394.133
															3	1443.48	10	61.812	32.024	2.442	0	0.001	96.279		64.2009	33.2617	2.53638	0	0.00103865	100	0.0302055	0.29432	0.39119	0.242632	0.151202	0.0946332	0.0594607		2125.23	7404.3	45.1868	43.3371	176.602	168.343	249.102	246.225	327.439	344.689	390.732
															3	1443.91	10.1	61.9	31.97	2.425	0	0.001	96.296		64.281	33.1997	2.51828	0	0.00103846	100	0.0301439	0.293871	0.390434	0.242167	0.150914	0.0944539	0.0593486		2055.9	7351.34	45.1355	43.3549	176.638	168.425	248.717	246.25	326.027	344.504	387.348
															3	1444.35	10.2	61.988	31.916	2.408	0	0.001	96.313		64.361	33.1378	2.50018	0	0.00103828	100	0.0300823	0.293422	0.389678	0.241702	0.150626	0.0942746	0.0592364		1988.62	7298.77	45.0839	43.3719	176.673	168.506	248.329	246.27	324.616	344.309	383.981
															3	1444.78	10.3	62.076	31.862	2.391	0	0.001	96.33		64.441	33.0759	2.48209	0	0.0010381	100	0.0300207	0.292973	0.388923	0.241237	0.150339	0.0940955	0.0591244		1923.33	7246.58	45.0321	43.388	176.707	168.585	247.94	246.286	323.204	344.104	380.632
															3	1445.22	10.4	62.164	31.808	2.374	0	0.001	96.347		64.521	33.014	2.46401	0	0.00103792	100	0.0299591	0.292524	0.388168	0.240772	0.150051	0.0939163	0.0590123		1859.98	7194.79	44.98	43.4033	176.74	168.664	247.549	246.299	321.793	343.89	377.301
															3	1445.65	10.5	62.252	31.754	2.357	0	0.001	96.364		64.6009	32.9521	2.44593	0	0.00103773	100	0.0298976	0.292076	0.387414	0.240308	0.149763	0.0937373	0.0589004		1798.51	7143.39	44.9277	43.4178	176.773	168.741	247.157	246.307	320.382	343.666	373.986
															3	1446.09	10.6	62.34	31.7	2.34	0	0.001	96.381		64.6808	32.8903	2.42786	0	0.00103755	100	0.0298361	0.291627	0.386659	0.239843	0.149476	0.0935583	0.0587884		1738.89	7092.41	44.8751	43.4315	176.805	168.817	246.762	246.311	318.972	343.433	370.689
															3	1446.52	10.7	62.428	31.646	2.323	0	0.001	96.398		64.7607	32.8285	2.4098	0	0.00103737	100	0.0297746	0.291179	0.385905	0.239379	0.149188	0.0933794	0.0586765		1681.04	7041.83	44.8222	43.4445	176.836	168.892	246.366	246.311	317.562	343.191	367.41
															3	1446.96	10.8	62.516	31.592	2.306	0	0.001	96.415		64.8405	32.7667	2.39174	0	0.00103718	100	0.0297131	0.290731	0.385151	0.238915	0.148901	0.0932005	0.0585646		1624.94	6991.68	44.7691	43.4568	176.866	168.966	245.968	246.308	316.152	342.941	364.148
															3	1447.39	10.9	62.604	31.538	2.289	0	0.001	96.432		64.9204	32.7049	2.37369	0	0.001037	100	0.0296516	0.290283	0.384398	0.238451	0.148614	0.0930217	0.0584528		1570.54	6941.94	44.7157	43.4684	176.896	169.039	245.568	246.302	314.743	342.682	360.903
															3	1447.83	11	62.692	31.484	2.272	0	0.001	96.449		65.0002	32.6432	2.35565	0	0.00103682	100	0.0295902	0.289835	0.383645	0.237988	0.148327	0.092843	0.058341		1517.78	6892.63	44.6621	43.4792	176.925	169.11	245.166	246.291	313.334	342.415	357.676
															3	1448.26	11.1	62.78	31.43	2.255	0	0.001	96.466		65.0799	32.5814	2.33761	0	0.00103663	100	0.0295288	0.289388	0.382891	0.237524	0.14804	0.0926643	0.0582292		1466.63	6843.75	44.6082	43.4894	176.952	169.181	244.762	246.277	311.926	342.14	354.466
															3	1448.7	11.2	62.868	31.376	2.238	0	0.001	96.483		65.1597	32.5197	2.31958	0	0.00103645	100	0.0294674	0.28894	0.382139	0.237061	0.147753	0.0924857	0.0581175		1417.03	6795.3	44.5541	43.4989	176.979	169.251	244.357	246.26	310.518	341.858	351.273
															3	1449.13	11.3	62.956	31.322	2.221	0	0.001	96.5		65.2394	32.458	2.30155	0	0.00103627	100	0.029406	0.288493	0.381386	0.236597	0.147466	0.0923072	0.0580058		1368.96	6747.27	44.4997	43.5077	177.006	169.319	243.95	246.24	309.11	341.568	348.098
															3	1449.57	11.4	63.044	31.268	2.204	0	0.001	96.517		65.3191	32.3964	2.28354	0	0.00103609	100	0.0293447	0.288046	0.380634	0.236134	0.147179	0.0921287	0.0578942		1322.36	6699.69	44.445	43.516	177.031	169.387	243.541	246.216	307.704	341.271	344.94
															3	1450	11.5	63.132	31.214	2.187	0	0.001	96.534		65.3987	32.3347	2.26552	0	0.0010359	100	0.0292834	0.287599	0.379882	0.235671	0.146892	0.0919503	0.0577826		1277.2	6652.54	44.3901	43.5236	177.056	169.454	243.13	246.189	306.297	340.967	341.799
															3	1450.43	11.6	63.22	31.16	2.17	0	0.001	96.551		65.4783	32.2731	2.24752	0	0.00103572	100	0.0292221	0.287152	0.37913	0.235209	0.146606	0.0917719	0.0576711		1233.44	6605.82	44.3349	43.5306	177.08	169.519	242.717	246.159	304.892	340.656	338.676
															3	1450.87	11.7	63.308	31.106	2.153	0	0.001	96.568		65.5579	32.2115	2.22952	0	0.00103554	100	0.0291608	0.286706	0.378379	0.234746	0.146319	0.0915936	0.0575595		1191.04	6559.54	44.2795	43.537	177.102	169.584	242.303	246.126	303.486	340.338	335.571
															3	1451.3	11.8	63.396	31.052	2.136	0	0.001	96.585		65.6375	32.1499	2.21152	0	0.00103536	100	0.0290995	0.286259	0.377628	0.234284	0.146033	0.0914154	0.0574481		1149.96	6513.7	44.2238	43.5428	177.125	169.648	241.887	246.09	302.082	340.014	332.482
															3	1451.74	11.9	63.484	30.998	2.119	0	0.001	96.602		65.7171	32.0884	2.19354	0	0.00103518	100	0.0290383	0.285813	0.376877	0.233821	0.145747	0.0912372	0.0573366		1110.16	6468.29	44.1678	43.548	177.146	169.711	241.469	246.052	300.678	339.684	329.411
															3	1452.17	12	63.572	30.944	2.102	0	0.001	96.619		65.7966	32.0268	2.17556	0	0.00103499	100	0.0289771	0.285367	0.376126	0.233359	0.145461	0.0910591	0.0572252		1071.62	6423.31	44.1116	43.5527	177.166	169.773	241.049	246.01	299.275	339.347	326.358
															3	1452.61	12.1	63.66	30.89	2.085	0	0.001	96.636		65.8761	31.9653	2.15758	0	0.00103481	100	0.0289159	0.284921	0.375376	0.232897	0.145175	0.0908811	0.0571139		1034.28	6378.78	44.0551	43.5569	177.186	169.834	240.627	245.965	297.872	339.004	323.321
															3	1453.04	12.2	63.748	30.836	2.068	0	0.001	96.653		65.9555	31.9038	2.13961	0	0.00103463	100	0.0288547	0.284475	0.374625	0.232435	0.144889	0.0907031	0.0570025		998.131	6334.67	43.9984	43.5605	177.204	169.895	240.203	245.918	296.47	338.655	320.302
															3	1453.48	12.3	63.836	30.782	2.051	0	0.001	96.67		66.035	31.8424	2.12165	0	0.00103445	100	0.0287936	0.284029	0.373876	0.231974	0.144603	0.0905252	0.0568912		963.125	6291	43.9414	43.5636	177.222	169.954	239.778	245.868	295.069	338.301	317.301
															3	1453.91	12.4	63.924	30.728	2.034	0	0.001	96.687		66.1144	31.7809	2.1037	0	0.00103427	100	0.0287324	0.283584	0.373126	0.231512	0.144317	0.0903473	0.05678		929.234	6247.76	43.8841	43.5662	177.239	170.013	239.351	245.816	293.669	337.941	314.316
															3	1454.35	12.5	64.012	30.674	2.017	0	0.001	96.704		66.1937	31.7195	2.08575	0	0.00103408	100	0.0286713	0.283138	0.372377	0.231051	0.144032	0.0901695	0.0566688		896.425	6204.95	43.8266	43.5683	177.255	170.071	238.922	245.761	292.269	337.576	311.349
															3	1454.78	12.6	64.1	30.62	2	0	0.001	96.721		66.2731	31.6581	2.0678	0	0.0010339	100	0.0286102	0.282693	0.371628	0.23059	0.143746	0.0899918	0.0565576		864.668	6162.57	43.7688	43.5699	177.27	170.128	238.491	245.703	290.871	337.205	308.399
															3	1455.22	12.7	64.188	30.566	1.983	0	0.001	96.738		66.3524	31.5967	2.04987	0	0.00103372	100	0.0285492	0.282248	0.370879	0.230129	0.143461	0.0898141	0.0564465		833.934	6120.61	43.7108	43.571	177.284	170.185	238.058	245.643	289.473	336.829	305.467
															3	1455.65	12.8	64.276	30.512	1.966	0	0.001	96.755		66.4317	31.5353	2.03194	0	0.00103354	100	0.0284881	0.281803	0.37013	0.229668	0.143175	0.0896365	0.0563354		804.191	6079.08	43.6525	43.5716	177.298	170.24	237.623	245.58	288.076	336.448	302.552
															3	1456.09	12.9	64.364	30.458	1.949	0	0.001	96.772		66.511	31.474	2.01401	0	0.00103336	100	0.0284271	0.281358	0.369382	0.229208	0.14289	0.089459	0.0562244		775.413	6037.96	43.5939	43.5718	177.31	170.295	237.187	245.515	286.68	336.063	299.654
															3	1456.52	13	64.452	30.404	1.932	0	0.001	96.789		66.5902	31.4127	1.99609	0	0.00103318	100	0.0283661	0.280914	0.368634	0.228747	0.142605	0.0892815	0.0561134		747.571	5997.27	43.5351	43.5715	177.322	170.349	236.749	245.448	285.284	335.672	296.773
															3	1456.96	13.1	64.54	30.35	1.915	0	0.001	96.806		66.6694	31.3514	1.97818	0	0.00103299	100	0.0283051	0.280469	0.367886	0.228287	0.14232	0.0891041	0.0560024		720.637	5956.99	43.476	43.5708	177.332	170.402	236.309	245.378	283.89	335.277	293.91
															3	1457.39	13.2	64.628	30.296	1.898	0	0.001	96.823		66.7486	31.2901	1.96028	0	0.00103281	100	0.0282442	0.280025	0.367139	0.227827	0.142035	0.0889267	0.0558915		694.586	5917.12	43.4166	43.5696	177.342	170.455	235.867	245.306	282.497	334.877	291.063
															3	1457.83	13.3	64.716	30.242	1.881	0	0.001	96.84		66.8278	31.2288	1.94238	0	0.00103263	100	0.0281832	0.279581	0.366391	0.227367	0.14175	0.0887494	0.0557806		669.392	5877.66	43.357	43.568	177.351	170.507	235.423	245.231	281.104	334.473	288.234
															3	1458.26	13.4	64.804	30.188	1.864	0	0.001	96.857		66.9069	31.1676	1.92449	0	0.00103245	100	0.0281223	0.279137	0.365644	0.226907	0.141466	0.0885722	0.0556697		645.028	5838.62	43.2971	43.566	177.358	170.558	234.978	245.155	279.713	334.064	285.423
															3	1458.7	13.5	64.892	30.134	1.847	0	0.001	96.874		66.986	31.1064	1.9066	0	0.00103227	100	0.0280614	0.278693	0.364898	0.226447	0.141181	0.088395	0.0555589		621.472	5799.97	43.2369	43.5635	177.365	170.608	234.53	245.076	278.322	333.651	282.628
															3	1459.13	13.6	64.98	30.08	1.83	0	0.001	96.891		67.0651	31.0452	1.88872	0	0.00103209	100	0.0280005	0.278249	0.364151	0.225988	0.140896	0.0882179	0.0554481		598.698	5761.72	43.1765	43.5607	177.371	170.658	234.081	244.995	276.933	333.234	279.851
															3	1459.57	13.7	65.068	30.026	1.813	0	0.001	96.908		67.1441	30.984	1.87085	0	0.00103191	100	0.0279397	0.277806	0.363405	0.225528	0.140612	0.0880409	0.0553374		576.684	5723.88	43.1158	43.5574	177.376	170.707	233.63	244.912	275.545	332.813	277.09
															3	1460	13.8	65.156	29.972	1.796	0	0.001	96.925		67.2231	30.9229	1.85298	0	0.00103173	100	0.0278789	0.277363	0.362659	0.225069	0.140328	0.0878639	0.0552267		555.407	5686.43	43.0549	43.5538	177.38	170.755	233.177	244.827	274.157	332.388	274.347
															3	1460.43	13.9	65.244	29.918	1.779	0	0.001	96.942		67.3021	30.8618	1.83512	0	0.00103154	100	0.027818	0.276919	0.361913	0.22461	0.140044	0.087687	0.055116		534.844	5649.36	42.9937	43.5498	177.383	170.803	232.722	244.74	272.771	331.959	271.621
															3	1460.87	14	65.332	29.864	1.762	0	0.001	96.959		67.3811	30.8006	1.81726	0	0.00103136	100	0.0277573	0.276476	0.361168	0.224151	0.139759	0.0875101	0.0550054		514.975	5612.69	42.9322	43.5454	177.385	170.85	232.266	244.651	271.386	331.526	268.912
															3	1461.3	14.1	65.42	29.81	1.745	0	0.001	96.976		67.46	30.7396	1.79941	0	0.00103118	100	0.0276965	0.276033	0.360423	0.223692	0.139475	0.0873333	0.0548948		495.779	5576.4	42.8704	43.5406	177.387	170.897	231.807	244.56	270.003	331.09	266.22
															3	1461.74	14.2	65.508	29.756	1.728	0	0.001	96.993		67.5389	30.6785	1.78157	0	0.001031	100	0.0276357	0.275591	0.359678	0.223234	0.139191	0.0871566	0.0547843		477.234	5540.49	42.8084	43.5354	177.387	170.942	231.347	244.467	268.62	330.65	263.546
															3	1462.17	14.3	65.596	29.702	1.711	0	0.001	97.01		67.6178	30.6175	1.76374	0	0.00103082	100	0.027575	0.275148	0.358933	0.222776	0.138908	0.0869799	0.0546738		459.322	5504.96	42.7461	43.5299	177.386	170.987	230.885	244.372	267.239	330.207	260.888
															3	1462.61	14.4	65.684	29.648	1.694	0	0.001	97.027		67.6966	30.5564	1.74591	0	0.00103064	100	0.0275143	0.274706	0.358189	0.222317	0.138624	0.0868033	0.0545633		442.022	5469.8	42.6836	43.524	177.384	171.032	230.421	244.275	265.859	329.76	258.247
															3	1463.04	14.5	65.772	29.594	1.677	0	0.001	97.044		67.7754	30.4954	1.72808	0	0.00103046	100	0.0274536	0.274263	0.357445	0.221859	0.13834	0.0866267	0.0544529		425.317	5435.01	42.6208	43.5178	177.381	171.075	229.955	244.176	264.48	329.309	255.623
															3	1463.48	14.6	65.86	29.54	1.66	0	0.001	97.061		67.8542	30.4345	1.71026	0	0.00103028	100	0.027393	0.273821	0.356701	0.221401	0.138057	0.0864503	0.0543425		409.187	5400.58	42.5577	43.5112	177.378	171.119	229.488	244.076	263.102	328.856	253.017
															3	1463.91	14.7	65.948	29.486	1.643	0	0.001	97.078		67.933	30.3735	1.69245	0	0.0010301	100	0.0273323	0.273379	0.355957	0.220944	0.137773	0.0862738	0.0542321		393.615	5366.52	42.4944	43.5043	177.373	171.161	229.019	243.973	261.726	328.399	250.427
															3	1464.35	14.8	66.036	29.432	1.626	0	0.001	97.095		68.0117	30.3126	1.67465	0	0.00102992	100	0.0272717	0.272938	0.355214	0.220486	0.13749	0.0860975	0.0541218		378.584	5332.82	42.4308	43.497	177.367	171.203	228.547	243.869	260.351	327.94	247.854
															3	1464.78	14.9	66.124	29.378	1.609	0	0.001	97.112		68.0905	30.2517	1.65685	0	0.00102974	100	0.0272111	0.272496	0.354471	0.220029	0.137207	0.0859212	0.0540116		364.076	5299.47	42.3669	43.4895	177.36	171.244	228.074	243.763	258.978	327.477	245.298
															3	1465.22	15	66.212	29.324	1.592	0	0.001	97.129		68.1691	30.1908	1.63906	0	0.00102956	100	0.0271505	0.272054	0.353728	0.219571	0.136924	0.0857449	0.0539013		350.076	5266.48	42.3028	43.4816	177.352	171.285	227.599	243.655	257.606	327.011	242.759
															3	1465.65	15.1	66.3	29.27	1.575	0	0.001	97.146		68.2478	30.1299	1.62127	0	0.00102938	100	0.02709	0.271613	0.352986	0.219114	0.136641	0.0855688	0.0537911		336.567	5233.83	42.2384	43.4733	177.343	171.325	227.123	243.546	256.235	326.542	240.237
															3	1466.09	15.2	66.388	29.216	1.558	0	0.001	97.163		68.3264	30.0691	1.60349	0	0.0010292	100	0.0270295	0.271172	0.352243	0.218657	0.136358	0.0853926	0.053681		323.534	5201.53	42.1737	43.4648	177.333	171.365	226.644	243.435	254.866	326.071	237.732
															3	1466.52	15.3	66.476	29.162	1.541	0	0.001	97.18		68.405	30.0082	1.58572	0	0.00102902	100	0.026969	0.270731	0.351501	0.218201	0.136075	0.0852166	0.0535708		310.962	5169.56	42.1087	43.4559	177.322	171.404	226.164	243.322	253.498	325.596	235.243
															3	1466.96	15.4	66.564	29.108	1.524	0	0.001	97.197		68.4836	29.9474	1.56795	0	0.00102884	100	0.0269085	0.27029	0.35076	0.217744	0.135792	0.0850406	0.0534608		298.837	5137.93	42.0435	43.4467	177.31	171.442	225.681	243.207	252.132	325.119	232.772
															3	1467.39	15.5	66.652	29.054	1.507	0	0.001	97.214		68.5621	29.8866	1.55019	0	0.00102866	100	0.026848	0.269849	0.350018	0.217287	0.13551	0.0848647	0.0533507		287.143	5106.64	41.978	43.4373	177.297	171.48	225.197	243.091	250.767	324.64	230.317
															3	1467.83	15.6	66.74	29	1.49	0	0.001	97.231		68.6407	29.8259	1.53243	0	0.00102848	100	0.0267875	0.269409	0.349277	0.216831	0.135227	0.0846888	0.0532407		275.867	5075.67	41.9123	43.4275	177.283	171.517	224.712	242.973	249.404	324.157	227.878
															3	1468.26	15.7	66.828	28.946	1.473	0	0.001	97.248		68.7192	29.7651	1.51468	0	0.0010283	100	0.0267271	0.268968	0.348536	0.216375	0.134945	0.084513	0.0531308		264.996	5045.03	41.8463	43.4174	177.268	171.554	224.224	242.854	248.043	323.673	225.457
															3	1468.7	15.8	66.916	28.892	1.456	0	0.001	97.265		68.7976	29.7044	1.49694	0	0.00102812	100	0.0266667	0.268528	0.347795	0.215919	0.134662	0.0843372	0.0530208		254.517	5014.71	41.78	43.407	177.252	171.59	223.734	242.733	246.683	323.185	223.052
															3	1469.13	15.9	67.004	28.838	1.439	0	0.001	97.282		68.8761	29.6437	1.4792	0	0.00102794	100	0.0266063	0.268088	0.347055	0.215463	0.13438	0.0841615	0.0529109		244.416	4984.71	41.7134	43.3964	177.234	171.625	223.243	242.61	245.324	322.696	220.664
															3	1469.57	16	67.092	28.784	1.422	0	0.001	97.299		68.9545	29.583	1.46147	0	0.00102776	100	0.026546	0.267648	0.346315	0.215008	0.134098	0.0839859	0.0528011		234.683	4955.02	41.6466	43.3855	177.216	171.66	222.75	242.486	243.967	322.203	218.293
															3	1470	16.1	67.18	28.73	1.405	0	0.001	97.316		69.0328	29.5224	1.44375	0	0.00102758	100	0.0264856	0.267208	0.345575	0.214552	0.133816	0.0838104	0.0526913		225.303	4925.64	41.5795	43.3742	177.196	171.695	222.255	242.36	242.612	321.709	215.938
															3	1470.43	16.2	67.268	28.676	1.388	0	0.001	97.333		69.1112	29.4617	1.42603	0	0.0010274	100	0.0264253	0.266769	0.344835	0.214097	0.133534	0.0836349	0.0525815		216.267	4896.57	41.5122	43.3628	177.175	171.728	221.758	242.233	241.259	321.213	213.599
															3	1470.87	16.3	67.356	28.622	1.371	0	0.001	97.35		69.1895	29.4011	1.40832	0	0.00102722	100	0.026365	0.266329	0.344096	0.213642	0.133252	0.0834594	0.0524718		207.562	4867.81	41.4446	43.351	177.154	171.762	221.259	242.105	239.907	320.714	211.278
															3	1471.3	16.4	67.444	28.568	1.354	0	0.001	97.367		69.2678	29.3405	1.39061	0	0.00102704	100	0.0263047	0.26589	0.343356	0.213187	0.13297	0.083284	0.0523621		199.178	4839.34	41.3767	43.3389	177.131	171.794	220.759	241.974	238.558	320.213	208.972
															3	1471.74	16.5	67.532	28.514	1.337	0	0.001	97.384		69.3461	29.28	1.37292	0	0.00102686	100	0.0262445	0.265451	0.342617	0.212732	0.132689	0.0831087	0.0522524		191.104	4811.17	41.3085	43.3266	177.107	171.827	220.257	241.843	237.21	319.71	206.683
															3	1472.17	16.6	67.62	28.46	1.32	0	0.001	97.401		69.4243	29.2194	1.35522	0	0.00102668	100	0.0261842	0.265012	0.341879	0.212277	0.132407	0.0829335	0.0521428		183.33	4783.29	41.2401	43.3141	177.082	171.858	219.752	241.71	235.863	319.205	204.411
															3	1472.61	16.7	67.708	28.406	1.303	0	0.001	97.418		69.5026	29.1589	1.33754	0	0.0010265	100	0.026124	0.264573	0.34114	0.211822	0.132126	0.0827583	0.0520332		175.845	4755.7	41.1714	43.3012	177.055	171.889	219.247	241.575	234.519	318.698	202.155
															3	1473.04	16.8	67.796	28.352	1.286	0	0.001	97.435		69.5807	29.0984	1.31985	0	0.00102633	100	0.0260638	0.264134	0.340402	0.211368	0.131844	0.0825831	0.0519237		168.64	4728.4	41.1024	43.2881	177.028	171.92	218.739	241.439	233.176	318.188	199.916
															3	1473.48	16.9	67.884	28.298	1.269	0	0.001	97.452		69.6589	29.0379	1.30218	0	0.00102615	100	0.0260036	0.263695	0.339664	0.210914	0.131563	0.0824081	0.0518142		161.705	4701.37	41.0332	43.2748	177	171.95	218.229	241.302	231.836	317.678	197.692
															3	1473.91	17	67.972	28.244	1.252	0	0.001	97.469		69.737	28.9774	1.28451	0	0.00102597	100	0.0259435	0.263257	0.338927	0.21046	0.131282	0.082233	0.0517047		155.032	4674.63	40.9637	43.2612	176.97	171.98	217.718	241.163	230.497	317.165	195.485
															3	1474.35	17.1	68.06	28.19	1.235	0	0.001	97.486		69.8152	28.917	1.26685	0	0.00102579	100	0.0258834	0.262819	0.338189	0.210006	0.131001	0.0820581	0.0515953		148.612	4648.16	40.8939	43.2474	176.939	172.009	217.205	241.023	229.16	316.65	193.295
															3	1474.78	17.2	68.148	28.136	1.218	0	0.001	97.503		69.8932	28.8565	1.24919	0	0.00102561	100	0.0258232	0.262381	0.337452	0.209552	0.13072	0.0818832	0.0514859		142.435	4621.97	40.8238	43.2333	176.907	172.037	216.69	240.882	227.825	316.134	191.12
															3	1475.22	17.3	68.236	28.082	1.201	0	0.001	97.52		69.9713	28.7961	1.23154	0	0.00102543	100	0.0257632	0.261943	0.336715	0.209098	0.130439	0.0817084	0.0513765		136.493	4596.04	40.7535	43.2189	176.874	172.065	216.173	240.739	226.492	315.615	188.962
															3	1475.65	17.4	68.324	28.028	1.184	0	0.001	97.537		70.0493	28.7358	1.2139	0	0.00102525	100	0.0257031	0.261505	0.335979	0.208645	0.130158	0.0815336	0.0512672		130.779	4570.38	40.6829	43.2044	176.839	172.092	215.654	240.595	225.161	315.096	186.82
															3	1476.09	17.5	68.412	27.974	1.167	0	0.001	97.554		70.1273	28.6754	1.19626	0	0.00102507	100	0.025643	0.261067	0.335242	0.208192	0.129878	0.0813589	0.051158		125.284	4544.98	40.6121	43.1896	176.804	172.119	215.134	240.449	223.832	314.574	184.694
															3	1476.52	17.6	68.5	27.92	1.15	0	0.001	97.571		70.2053	28.6151	1.17863	0	0.00102489	100	0.025583	0.26063	0.334506	0.207739	0.129597	0.0811842	0.0510487		120.001	4519.83	40.541	43.1745	176.767	172.146	214.612	240.302	222.506	314.051	182.584
															3	1476.96	17.7	68.588	27.866	1.133	0	0.001	97.588		70.2832	28.5547	1.161	0	0.00102472	100	0.025523	0.260192	0.333771	0.207286	0.129317	0.0810097	0.0509395		114.922	4494.95	40.4696	43.1592	176.729	172.172	214.088	240.154	221.181	313.526	180.49
															3	1477.39	17.8	68.676	27.812	1.116	0	0.001	97.605		70.3611	28.4944	1.14338	0	0.00102454	100	0.025463	0.259755	0.333035	0.206833	0.129036	0.0808351	0.0508304		110.041	4470.31	40.3979	43.1437	176.69	172.197	213.562	240.005	219.858	313	178.412
															3	1477.83	17.9	68.764	27.758	1.099	0	0.001	97.622		70.439	28.4342	1.12577	0	0.00102436	100	0.0254031	0.259318	0.3323	0.20638	0.128756	0.0806607	0.0507212		105.35	4445.93	40.326	43.128	176.65	172.222	213.035	239.854	218.538	312.472	176.35
															3	1478.26	18	68.852	27.704	1.082	0	0.001	97.639		70.5169	28.3739	1.10816	0	0.00102418	100	0.0253431	0.258881	0.331565	0.205928	0.128476	0.0804863	0.0506121		100.842	4421.79	40.2538	43.112	176.608	172.246	212.505	239.702	217.22	311.943	174.305
															3	1478.7	18.1	68.94	27.65	1.065	0	0.001	97.656		70.5947	28.3137	1.09056	0	0.001024	100	0.0252832	0.258445	0.33083	0.205475	0.128196	0.0803119	0.0505031		96.5121	4397.89	40.1813	43.0958	176.566	172.27	211.974	239.549	215.904	311.413	172.274
															3	1479.13	18.2	69.028	27.596	1.048	0	0.001	97.673		70.6726	28.2535	1.07297	0	0.00102382	100	0.0252233	0.258008	0.330095	0.205023	0.127916	0.0801376	0.0503941		92.3525	4374.24	40.1086	43.0794	176.522	172.294	211.441	239.395	214.59	310.881	170.26
															3	1479.57	18.3	69.116	27.542	1.031	0	0.001	97.69		70.7503	28.1933	1.05538	0	0.00102365	100	0.0251634	0.257571	0.329361	0.204571	0.127636	0.0799634	0.0502851		88.3577	4350.82	40.0356	43.0628	176.476	172.316	210.907	239.239	213.278	310.347	168.262
															3	1480	18.4	69.204	27.488	1.014	0	0.001	97.707		70.8281	28.1331	1.0378	0	0.00102347	100	0.0251035	0.257135	0.328627	0.204119	0.127356	0.0797893	0.0501762		84.5216	4327.63	39.9623	43.0459	176.43	172.339	210.37	239.082	211.969	309.813	166.279
															3	1480.43	18.5	69.292	27.434	0.997	0	0.001	97.724		70.9058	28.0729	1.02022	0	0.00102329	100	0.0250437	0.256699	0.327893	0.203667	0.127076	0.0796152	0.0500673		80.8386	4304.67	39.8888	43.0288	176.382	172.361	209.832	238.924	210.662	309.277	164.312
															3	1480.87	18.6	69.38	27.38	0.98	0	0.001	97.741		70.9835	28.0128	1.00265	0	0.00102311	100	0.0249839	0.256263	0.32716	0.203216	0.126797	0.0794411	0.0499584		77.3032	4281.95	39.815	43.0116	176.333	172.382	209.292	238.765	209.357	308.739	162.361
															3	1481.3	18.7	69.468	27.326	0.963	0	0.001	97.758		71.0612	27.9527	0.985086	0	0.00102293	100	0.0249241	0.255827	0.326426	0.202765	0.126517	0.0792671	0.0498496		73.9099	4259.44	39.7409	42.9941	176.283	172.403	208.75	238.604	208.055	308.201	160.425
															3	1481.74	18.8	69.556	27.272	0.946	0	0.001	97.775		71.1388	27.8926	0.967527	0	0.00102276	100	0.0248643	0.255392	0.325693	0.202313	0.126238	0.0790932	0.0497408		70.6535	4237.16	39.6665	42.9764	176.231	172.423	208.207	238.442	206.755	307.661	158.505
															3	1482.17	18.9	69.644	27.218	0.929	0	0.001	97.792		71.2165	27.8325	0.949975	0	0.00102258	100	0.0248046	0.254956	0.324961	0.201862	0.125959	0.0789194	0.0496321		67.5292	4215.1	39.5919	42.9585	176.179	172.443	207.661	238.28	205.457	307.121	156.601
															3	1482.61	19	69.732	27.164	0.912	0	0.001	97.809		71.2941	27.7725	0.93243	0	0.0010224	100	0.0247448	0.254521	0.324228	0.201411	0.125679	0.0787456	0.0495234		64.5319	4193.26	39.517	42.9404	176.124	172.462	207.114	238.116	204.162	306.579	154.712
															3	1483.04	19.1	69.82	27.11	0.895	0	0.001	97.826		71.3716	27.7125	0.91489	0	0.00102222	100	0.0246851	0.254085	0.323496	0.200961	0.1254	0.0785718	0.0494147		61.657	4171.62	39.4419	42.922	176.069	172.481	206.566	237.95	202.87	306.036	152.838
															3	1483.48	19.2	69.908	27.056	0.878	0	0.001	97.843		71.4492	27.6525	0.897356	0	0.00102205	100	0.0246254	0.25365	0.322764	0.20051	0.125121	0.0783982	0.0493061		58.9	4150.2	39.3664	42.9035	176.012	172.5	206.015	237.784	201.58	305.492	150.98
															3	1483.91	19.3	69.996	27.002	0.861	0	0.001	97.86		71.5267	27.5925	0.879828	0	0.00102187	100	0.0245657	0.253216	0.322032	0.200059	0.124842	0.0782245	0.0491975		56.2565	4128.99	39.2908	42.8848	175.954	172.518	205.463	237.617	200.292	304.947	149.138
															3	1484.35	19.4	70.084	26.948	0.844	0	0.001	97.877		71.6042	27.5325	0.862307	0	0.00102169	100	0.0245061	0.252781	0.321301	0.199609	0.124563	0.078051	0.0490889		53.7222	4107.98	39.2148	42.8659	175.895	172.535	204.909	237.448	199.007	304.401	147.31
															3	1484.78	19.5	70.172	26.894	0.827	0	0.001	97.894		71.6816	27.4726	0.844791	0	0.00102151	100	0.0244464	0.252346	0.320569	0.199159	0.124285	0.0778775	0.0489804		51.293	4087.18	39.1386	42.8468	175.834	172.552	204.353	237.278	197.724	303.853	145.498
															3	1485.22	19.6	70.26	26.84	0.81	0	0.001	97.911		71.759	27.4127	0.827282	0	0.00102134	100	0.0243868	0.251912	0.319838	0.198709	0.124006	0.077704	0.0488719		48.9651	4066.58	39.0621	42.8275	175.773	172.568	203.795	237.107	196.444	303.305	143.701
															3	1485.65	19.7	70.348	26.786	0.793	0	0.001	97.928		71.8365	27.3527	0.809779	0	0.00102116	100	0.0243272	0.251477	0.319108	0.198259	0.123728	0.0775307	0.0487635		46.7344	4046.17	38.9853	42.808	175.709	172.584	203.236	236.936	195.167	302.757	141.919
															3	1486.09	19.8	70.436	26.732	0.776	0	0.001	97.945		71.9138	27.2929	0.792281	0	0.00102098	100	0.0242677	0.251043	0.318377	0.19781	0.123449	0.0773574	0.0486551		44.5974	4025.96	38.9083	42.7883	175.645	172.6	202.675	236.762	193.892	302.207	140.152
															3	1486.52	19.9	70.524	26.678	0.759	0	0.001	97.962		71.9912	27.233	0.77479	0	0.0010208	100	0.0242081	0.250609	0.317647	0.19736	0.123171	0.0771841	0.0485467		42.5504	4005.95	38.831	42.7684	175.579	172.615	202.113	236.588	192.62	301.656	138.401
															3	1486.96	20	70.612	26.624	0.742	0	0.001	97.979		72.0685	27.1732	0.757305	0	0.00102063	100	0.0241486	0.250175	0.316917	0.196911	0.122893	0.0770109	0.0484384		40.59	3986.12	38.7534	42.7483	175.511	172.629	201.548	236.413	191.351	301.105	136.664
															3	1487.39	20.1	70.7	26.57	0.725	0	0.001	97.996		72.1458	27.1134	0.739826	0	0.00102045	100	0.0240891	0.249742	0.316187	0.196461	0.122614	0.0768378	0.0483301		38.7129	3966.48	38.6756	42.728	175.443	172.643	200.982	236.237	190.084	300.552	134.942
															3	1487.83	20.2	70.788	26.516	0.708	0	0.001	98.013		72.2231	27.0536	0.722353	0	0.00102027	100	0.0240296	0.249308	0.315458	0.196012	0.122336	0.0766647	0.0482218		36.9158	3947.03	38.5975	42.7076	175.373	172.657	200.414	236.06	188.82	299.999	133.236
															3	1488.26	20.3	70.876	26.462	0.691	0	0.001	98.03		72.3003	26.9938	0.704886	0	0.0010201	100	0.0239701	0.248875	0.314729	0.195564	0.122058	0.0764917	0.0481136		35.1957	3927.76	38.5191	42.687	175.301	172.67	199.845	235.881	187.559	299.445	131.544
															3	1488.7	20.4	70.964	26.408	0.674	0	0.001	98.047		72.3775	26.934	0.687425	0	0.00101992	100	0.0239107	0.248441	0.314	0.195115	0.121781	0.0763187	0.0480054		33.5495	3908.67	38.4405	42.6661	175.228	172.682	199.273	235.702	186.301	298.891	129.867
															3	1489.13	20.5	71.052	26.354	0.657	0	0.001	98.064		72.4547	26.8743	0.669971	0	0.00101974	100	0.0238513	0.248008	0.313271	0.194666	0.121503	0.0761458	0.0478973		31.9744	3889.76	38.3616	42.6451	175.154	172.694	198.7	235.521	185.046	298.335	128.204
															3	1489.57	20.6	71.14	26.3	0.64	0	0.001	98.081		72.5319	26.8146	0.652522	0	0.00101957	100	0.0237919	0.247575	0.312542	0.194218	0.121225	0.075973	0.0477892		30.4674	3871.02	38.2825	42.624	175.078	172.706	198.126	235.34	183.793	297.779	126.557
															3	1490	20.7	71.228	26.246	0.623	0	0.001	98.098		72.609	26.7549	0.635079	0	0.00101939	100	0.0237325	0.247142	0.311814	0.19377	0.120948	0.0758002	0.0476811		29.0261	3852.46	38.203	42.6026	175.001	172.717	197.549	235.157	182.543	297.222	124.924
															3	1490.43	20.8	71.316	26.192	0.606	0	0.001	98.115		72.6861	26.6952	0.617643	0	0.00101921	100	0.0236731	0.24671	0.311086	0.193321	0.12067	0.0756275	0.0475731		27.6477	3834.07	38.1233	42.5811	174.923	172.728	196.971	234.974	181.296	296.665	123.305
															3	1490.87	20.9	71.404	26.138	0.589	0	0.001	98.132		72.7632	26.6356	0.600212	0	0.00101904	100	0.0236138	0.246277	0.310359	0.192873	0.120393	0.0754548	0.0474651		26.3297	3815.85	38.0434	42.5594	174.843	172.738	196.392	234.789	180.053	296.107	121.701
															3	1491.3	21	71.492	26.084	0.572	0	0.001	98.149		72.8403	26.5759	0.582787	0	0.00101886	100	0.0235544	0.245845	0.309631	0.192426	0.120116	0.0752823	0.0473572		25.0698	3797.8	37.9632	42.5375	174.762	172.747	195.81	234.603	178.812	295.549	120.112
															3	1491.74	21.1	71.58	26.03	0.555	0	0.001	98.166		72.9173	26.5163	0.565369	0	0.00101868	100	0.0234951	0.245413	0.308904	0.191978	0.119838	0.0751097	0.0472492		23.8655	3779.92	37.8827	42.5154	174.679	172.757	195.227	234.417	177.574	294.99	118.537
															3	1492.17	21.2	71.668	25.976	0.538	0	0.001	98.183		72.9943	26.4567	0.547956	0	0.00101851	100	0.0234359	0.244981	0.308177	0.19153	0.119561	0.0749372	0.0471414		22.7147	3762.19	37.8019	42.4932	174.595	172.765	194.643	234.229	176.339	294.43	116.976
															3	1492.61	21.3	71.756	25.922	0.521	0	0.001	98.2		73.0713	26.3971	0.53055	0	0.00101833	100	0.0233766	0.244549	0.30745	0.191083	0.119284	0.0747648	0.0470335		21.6151	3744.63	37.7209	42.4708	174.509	172.773	194.056	234.04	175.107	293.87	115.43
															3	1493.04	21.4	71.844	25.868	0.504	0	0.001	98.217		73.1482	26.3376	0.513149	0	0.00101815	100	0.0233174	0.244117	0.306724	0.190636	0.119007	0.0745925	0.0469257		20.5648	3727.23	37.6396	42.4482	174.422	172.781	193.468	233.851	173.878	293.309	113.898
															3	1493.48	21.5	71.932	25.814	0.487	0	0.001	98.234		73.2252	26.2781	0.495755	0	0.00101798	100	0.0232581	0.243685	0.305998	0.190189	0.118731	0.0744202	0.0468179		19.5616	3709.99	37.5581	42.4255	174.334	172.788	192.879	233.66	172.652	292.748	112.38
															3	1493.91	21.6	72.02	25.76	0.47	0	0.001	98.251		73.3021	26.2186	0.478367	0	0.0010178	100	0.0231989	0.243254	0.305272	0.189742	0.118454	0.0742479	0.0467102		18.6037	3692.9	37.4763	42.4025	174.244	172.795	192.287	233.469	171.43	292.186	110.877
															3	1494.35	21.7	72.108	25.706	0.453	0	0.001	98.268		73.3789	26.1591	0.460984	0	0.00101763	100	0.0231398	0.242823	0.304546	0.189295	0.118177	0.0740758	0.0466025		17.6892	3675.96	37.3942	42.3795	174.152	172.801	191.694	233.276	170.21	291.624	109.387
															3	1494.78	21.8	72.196	25.652	0.436	0	0.001	98.285		73.4558	26.0996	0.443608	0	0.00101745	100	0.0230806	0.242391	0.303821	0.188849	0.117901	0.0739036	0.0464949		16.8162	3659.17	37.3119	42.3562	174.059	172.807	191.1	233.083	168.994	291.061	107.912
															3	1495.22	21.9	72.284	25.598	0.419	0	0.001	98.302		73.5326	26.0402	0.426238	0	0.00101727	100	0.0230215	0.24196	0.303096	0.188402	0.117624	0.0737316	0.0463873		15.9831	3642.54	37.2293	42.3328	173.965	172.812	190.504	232.888	167.78	290.499	106.45
															3	1495.65	22	72.372	25.544	0.402	0	0.001	98.319		73.6094	25.9807	0.408873	0	0.0010171	100	0.0229624	0.24153	0.302371	0.187956	0.117348	0.0735596	0.0462797		15.1882	3626.05	37.1465	42.3092	173.869	172.817	189.906	232.693	166.57	289.935	105.002
															3	1496.09	22.1	72.46	25.49	0.385	0	0.001	98.336		73.6861	25.9213	0.391515	0	0.00101692	100	0.0229033	0.241099	0.301646	0.18751	0.117072	0.0733876	0.0461721		14.4298	3609.71	37.0634	42.2855	173.771	172.822	189.307	232.497	165.364	289.372	103.568
															3	1496.52	22.2	72.548	25.436	0.368	0	0.001	98.353		73.7629	25.8619	0.374162	0	0.00101675	100	0.0228442	0.240668	0.300922	0.187064	0.116796	0.0732158	0.0460646		13.7066	3593.51	36.98	42.2616	173.672	172.825	188.706	232.299	164.16	288.808	102.148
															3	1496.96	22.3	72.636	25.382	0.351	0	0.001	98.37		73.8396	25.8026	0.356816	0	0.00101657	100	0.0227851	0.240238	0.300197	0.186618	0.11652	0.0730439	0.0459571		13.0168	3577.45	36.8963	42.2375	173.572	172.829	188.103	232.101	162.96	288.243	100.742
															3	1497.39	22.4	72.724	25.328	0.334	0	0.001	98.387		73.9163	25.7432	0.339476	0	0.00101639	100	0.0227261	0.239808	0.299473	0.186173	0.116244	0.0728722	0.0458497		12.3593	3561.54	36.8125	42.2133	173.47	172.832	187.499	231.902	161.763	287.679	99.3493
															3	1497.83	22.5	72.812	25.274	0.317	0	0.001	98.404		73.9929	25.6839	0.322141	0	0.00101622	100	0.0226671	0.239378	0.29875	0.185727	0.115968	0.0727005	0.0457423		11.7324	3545.76	36.7283	42.1889	173.366	172.834	186.893	231.702	160.57	287.114	97.9703
															3	1498.26	22.6	72.9	25.22	0.3	0	0.001	98.421		74.0696	25.6246	0.304813	0	0.00101604	100	0.0226081	0.238948	0.298026	0.185282	0.115692	0.0725288	0.045635		11.1351	3530.12	36.6439	42.1644	173.261	172.836	186.286	231.501	159.38	286.548	96.6047
															3	1498.7	22.7	72.988	25.166	0.283	0	0.001	98.438		74.1462	25.5653	0.287491	0	0.00101587	100	0.0225491	0.238518	0.297303	0.184837	0.115417	0.0723572	0.0455276		10.5659	3514.62	36.5592	42.1397	173.154	172.837	185.677	231.299	158.193	285.983	95.2527
															3	1499.13	22.8	73.076	25.112	0.266	0	0.001	98.455		74.2227	25.5061	0.270174	0	0.00101569	100	0.0224901	0.238088	0.29658	0.184392	0.115141	0.0721857	0.0454204		10.0237	3499.25	36.4743	42.1149	173.046	172.838	185.066	231.096	157.009	285.417	93.914
															3	1499.57	22.9	73.164	25.058	0.249	0	0.001	98.472		74.2993	25.4468	0.252864	0	0.00101552	100	0.0224312	0.237658	0.295858	0.183947	0.114866	0.0720143	0.0453131		9.50722	3484.01	36.3891	42.0899	172.936	172.839	184.454	230.893	155.829	284.851	92.5888
															3	1500	23	73.252	25.004	0.232	0	0.001	98.489		74.3758	25.3876	0.235559	0	0.00101534	100	0.0223723	0.237229	0.295135	0.183502	0.11459	0.0718429	0.0452059		9.01545	3468.9	36.3037	42.0647	172.824	172.838	183.841	230.688	154.653	284.285	91.2768
															3	1500.43	23.1	73.34	24.95	0.215	0	0.001	98.506		74.4523	25.3284	0.218261	0	0.00101517	100	0.0223134	0.2368	0.294413	0.183057	0.114315	0.0716715	0.0450987		8.54726	3453.92	36.218	42.0394	172.711	172.838	183.226	230.483	153.48	283.719	89.978
															3	1500.87	23.2	73.428	24.896	0.198	0	0.001	98.523		74.5288	25.2692	0.200968	0	0.00101499	100	0.0222545	0.236371	0.293691	0.182613	0.11404	0.0715002	0.0449916		8.10162	3439.07	36.132	42.0139	172.597	172.837	182.609	230.276	152.311	283.153	88.6924
															3	1501.3	23.3	73.516	24.842	0.181	0	0.001	98.54		74.6052	25.2101	0.183682	0	0.00101482	100	0.0221957	0.235942	0.292969	0.182169	0.113765	0.071329	0.0448845		7.67754	3424.34	36.0458	41.9883	172.48	172.835	181.991	230.069	151.145	282.586	87.4199
															3	1501.74	23.4	73.604	24.788	0.164	0	0.001	98.557		74.6817	25.1509	0.166401	0	0.00101464	100	0.0221368	0.235513	0.292248	0.181725	0.11349	0.0711578	0.0447774		7.27404	3409.74	35.9593	41.9626	172.363	172.833	181.371	229.861	149.982	282.019	86.1604
															3	1502.17	23.5	73.692	24.734	0.147	0	0.001	98.574		74.758	25.0918	0.149127	0	0.00101447	100	0.022078	0.235084	0.291527	0.181281	0.113215	0.0709867	0.0446704		6.89023	3395.26	35.8726	41.9366	172.243	172.831	180.75	229.652	148.824	281.453	84.9139
															3	1502.61	23.6	73.78	24.68	0.13	0	0.001	98.591		74.8344	25.0327	0.131858	0	0.00101429	100	0.0220192	0.234656	0.290806	0.180837	0.11294	0.0708157	0.0445634		6.5252	3380.9	35.7856	41.9106	172.122	172.828	180.127	229.442	147.668	280.886	83.6802
															3	1503.04	23.7	73.868	24.626	0.113	0	0.001	98.608		74.9108	24.9736	0.114595	0	0.00101412	100	0.0219605	0.234228	0.290085	0.180393	0.112665	0.0706447	0.0444565		6.17813	3366.66	35.6984	41.8844	171.999	172.824	179.503	229.232	146.517	280.319	82.4595
															3	1503.48	23.8	73.956	24.572	0.096	0	0.001	98.625		74.9871	24.9146	0.0973384	0	0.00101394	100	0.0219017	0.233799	0.289365	0.17995	0.112391	0.0704737	0.0443495		5.8482	3352.54	35.6109	41.858	171.875	172.82	178.878	229.02	145.369	279.752	81.2514
															3	1503.91	23.9	74.044	24.518	0.079	0	0.001	98.642		75.0634	24.8555	0.0800876	0	0.00101377	100	0.021843	0.233371	0.288645	0.179506	0.112116	0.0703029	0.0442427		5.53463	3338.53	35.5231	41.8315	171.749	172.816	178.251	228.808	144.225	279.185	80.0561
															3	1504.35	24	74.132	24.464	0.062	0	0.001	98.659		75.1396	24.7965	0.0628427	0	0.00101359	100	0.0217843	0.232943	0.287925	0.179063	0.111842	0.070132	0.0441358		5.23667	3324.64	35.4351	41.8048	171.621	172.811	177.622	228.594	143.084	278.618	78.8734
															3	1504.78	24.1	74.22	24.41	0.045	0	0.001	98.676		75.2159	24.7375	0.0456038	0	0.00101342	100	0.0217256	0.232516	0.287205	0.17862	0.111568	0.0699613	0.044029		4.95361	3310.87	35.3469	41.7781	171.492	172.805	176.992	228.38	141.948	278.051	77.7033
															3	1505.22	24.2	74.308	24.356	0.028	0	0.001	98.693		75.2921	24.6785	0.0283708	0	0.00101324	100	0.0216669	0.232088	0.286485	0.178177	0.111293	0.0697906	0.0439223		4.68477	3297.21	35.2584	41.7511	171.361	172.799	176.36	228.165	140.815	277.483	76.5457
															3	1505.65	24.3	74.396	24.302	0.011	0	0.001	98.71		75.3683	24.6196	0.0111438	0	0.00101307	100	0.0216083	0.231661	0.285766	0.177735	0.111019	0.0696199	0.0438155		4.42949	3283.66	35.1697	41.724	171.228	172.793	175.727	227.949	139.685	276.916	75.4005
															3	1506.37	24.4	74.216	24.382	0	0	0.001	98.599		75.2705	24.7284	0	0	0.00101421	100	0.0216515	0.23205	0.286434	0.178193	0.11133	0.0698287	0.0439548		4.16831	3270.22	34.9577	41.6963	170.268	172.783	174.213	227.729	137.839	276.346	73.8699
															3	1507.08	24.5	74.036	24.462	0	0	0.001	98.499		75.1642	24.8348	0	0	0.00101524	100	0.0217102	0.232532	0.287253	0.178732	0.111683	0.0700596	0.0441054		3.92003	3256.88	34.7335	41.6679	169.227	172.768	172.637	227.504	135.969	275.773	72.3509
															3	1507.8	24.6	73.856	24.542	0	0	0.001	98.399		75.0577	24.9413	0	0	0.00101627	100	0.021769	0.233015	0.288075	0.179271	0.112037	0.0702909	0.0442564		3.68683	3243.66	34.511	41.6388	168.193	172.75	171.078	227.275	134.128	275.198	70.8661
															3	1508.51	24.7	73.676	24.622	0	0	0.001	98.299		74.9509	25.0481	0	0	0.0010173	100	0.0218279	0.233498	0.288897	0.179812	0.112391	0.0705227	0.0444077		3.46779	3230.54	34.2901	41.609	167.168	172.727	169.537	227.041	132.316	274.619	69.4148
															3	1509.22	24.8	73.496	24.702	0	0	0.001	98.199		74.8439	25.155	0	0	0.00101834	100	0.0218869	0.233983	0.289722	0.180354	0.112746	0.070755	0.0445593		3.26202	3217.53	34.0709	41.5786	166.151	172.7	168.012	226.803	130.531	274.038	67.996
															3	1509.94	24.9	73.316	24.782	0	0	0.001	98.099		74.7367	25.2622	0	0	0.00101938	100	0.0219461	0.234469	0.290548	0.180897	0.113102	0.0709877	0.0447112		3.06871	3204.62	33.8532	41.5476	165.142	172.67	166.504	226.561	128.774	273.455	66.609
															3	1510.65	25	73.136	24.862	0	0	0.001	97.999		74.6293	25.3696	0	0	0.00102042	100	0.0220054	0.234955	0.291376	0.181441	0.113459	0.071221	0.0448634		2.88709	3191.81	33.6371	41.516	164.141	172.636	165.012	226.315	127.045	272.869	65.253
															3	1511.37	25.1	72.956	24.942	0	0	0.001	97.899		74.5217	25.4773	0	0	0.00102146	100	0.0220648	0.235443	0.292206	0.181987	0.113816	0.0714547	0.0450159		2.71644	3179.11	33.4226	41.4837	163.147	172.598	163.536	226.065	125.341	272.281	63.9272
															3	1512.08	25.2	72.776	25.022	0	0	0.001	97.799		74.4138	25.5851	0	0	0.00102251	100	0.0221243	0.235932	0.293037	0.182533	0.114175	0.0716888	0.0451687		2.55608	3166.5	33.2097	41.4509	162.162	172.557	162.076	225.811	123.664	271.692	62.631
															3	1512.8	25.3	72.596	25.102	0	0	0.001	97.699		74.3058	25.6932	0	0	0.00102355	100	0.022184	0.236421	0.29387	0.18308	0.114533	0.0719235	0.0453219		2.40537	3153.99	32.9984	41.4175	161.184	172.512	160.631	225.553	122.012	271.1	61.3636
															3	1513.51	25.4	72.416	25.182	0	0	0.001	97.599		74.1975	25.8015	0	0	0.0010246	100	0.0222438	0.236912	0.294705	0.183629	0.114893	0.0721586	0.0454753		2.26373	3141.59	32.7885	41.3835	160.214	172.463	159.203	225.292	120.386	270.507	60.1243
															3	1514.22	25.5	72.236	25.262	0	0	0.001	97.499		74.089	25.91	0	0	0.00102565	100	0.0223037	0.237403	0.295541	0.184179	0.115253	0.0723942	0.0456291		2.1306	3129.28	32.5802	41.349	159.251	172.412	157.789	225.027	118.784	269.912	58.9124
															3	1514.94	25.6	72.056	25.342	0	0	0.001	97.399		73.9802	26.0187	0	0	0.0010267	100	0.0223637	0.237896	0.296379	0.18473	0.115614	0.0726303	0.0457832		2.00546	3117.06	32.3734	41.3139	158.296	172.356	156.391	224.759	117.206	269.315	57.7273
															3	1515.65	25.7	71.876	25.422	0	0	0.001	97.299		73.8713	26.1277	0	0	0.00102776	100	0.0224238	0.23839	0.297219	0.185282	0.115976	0.0728669	0.0459376		1.88781	3104.94	32.1681	41.2783	157.348	172.298	155.007	224.488	115.653	268.717	56.5683
															3	1516.37	25.8	71.696	25.502	0	0	0.001	97.199		73.7621	26.2369	0	0	0.00102882	100	0.0224841	0.238884	0.29806	0.185835	0.116339	0.073104	0.0460923		1.7772	3092.91	31.9644	41.2422	156.408	172.236	153.639	224.213	114.123	268.118	55.4348
															3	1517.08	25.9	71.516	25.582	0	0	0.001	97.099		73.6527	26.3463	0	0	0.00102988	100	0.0225445	0.23938	0.298904	0.186389	0.116702	0.0733416	0.0462473		1.67321	3080.97	31.762	41.2056	155.474	172.172	152.285	223.935	112.616	267.518	54.3262
															3	1517.8	26	71.336	25.662	0	0	0.001	96.999		73.543	26.4559	0	0	0.00103094	100	0.022605	0.239877	0.299749	0.186945	0.117066	0.0735796	0.0464027		1.57542	3069.13	31.5612	41.1685	154.548	172.104	150.945	223.655	111.132	266.916	53.2419
															3	1518.51	26.1	71.156	25.742	0	0	0.001	96.899		73.4332	26.5658	0	0	0.001032	100	0.0226656	0.240375	0.300595	0.187501	0.117431	0.0738182	0.0465584		1.48346	3057.38	31.3618	41.131	153.63	172.033	149.62	223.371	109.67	266.314	52.1812
															3	1519.22	26.2	70.976	25.822	0	0	0.001	96.799		73.3231	26.6759	0	0	0.00103307	100	0.0227264	0.240873	0.301444	0.188059	0.117796	0.0740572	0.0467144		1.39698	3045.71	31.1638	41.0929	152.718	171.959	148.308	223.084	108.23	265.71	51.1438
															3	1519.94	26.3	70.796	25.902	0	0	0.001	96.699		73.2128	26.7862	0	0	0.00103414	100	0.0227873	0.241373	0.302294	0.188618	0.118163	0.0742967	0.0468707		1.31564	3034.14	30.9673	41.0544	151.813	171.883	147.01	222.795	106.811	265.106	50.1289
															3	1520.65	26.4	70.616	25.982	0	0	0.001	96.599		73.1022	26.8968	0	0	0.00103521	100	0.0228483	0.241874	0.303146	0.189178	0.11853	0.0745368	0.0470274		1.23913	3022.65	30.7722	41.0155	150.915	171.803	145.727	222.503	105.414	264.501	49.136
															3	1521.37	26.5	70.436	26.062	0	0	0.001	96.499		72.9914	27.0075	0	0	0.00103628	100	0.0229095	0.242376	0.304	0.189739	0.118898	0.0747773	0.0471843		1.16715	3011.25	30.5785	40.9761	150.024	171.721	144.456	222.209	104.038	263.896	48.1647
															3	1522.08	26.6	70.256	26.142	0	0	0.001	96.399		72.8804	27.1185	0	0	0.00103736	100	0.0229707	0.242879	0.304856	0.190301	0.119266	0.0750183	0.0473416		1.09944	2999.93	30.3862	40.9363	149.14	171.636	143.199	221.912	102.682	263.29	47.2145
															3	1522.8	26.7	70.076	26.222	0	0	0.001	96.299		72.7692	27.2298	0	0	0.00103843	100	0.0230321	0.243383	0.305713	0.190865	0.119636	0.0752598	0.0474993		1.03574	2988.7	30.1953	40.8961	148.263	171.549	141.955	221.612	101.346	262.683	46.2847
															3	1523.51	26.8	69.896	26.302	0	0	0.001	96.199		72.6577	27.3412	0	0	0.00103951	100	0.0230936	0.243888	0.306572	0.19143	0.120006	0.0755019	0.0476572		0.975803	2977.55	30.0057	40.8554	147.392	171.459	140.724	221.31	100.03	262.076	45.375
															3	1524.22	26.9	69.716	26.382	0	0	0.001	96.099		72.546	27.4529	0	0	0.00104059	100	0.0231553	0.244394	0.307433	0.191996	0.120377	0.0757444	0.0478155		0.919402	2966.49	29.8176	40.8144	146.528	171.366	139.506	221.006	98.7339	261.469	44.4849
															3	1524.94	27	69.536	26.462	0	0	0.001	95.999		72.4341	27.5649	0	0	0.00104168	100	0.0232171	0.244901	0.308296	0.192563	0.120748	0.0759874	0.0479741		0.866325	2955.5	29.6307	40.773	145.67	171.271	138.301	220.7	97.4566	260.862	43.6139
															3	1525.65	27.1	69.356	26.542	0	0	0.001	95.899		72.3219	27.677	0	0	0.00104276	100	0.023279	0.245409	0.30916	0.193131	0.121121	0.076231	0.048133		0.816373	2944.6	29.4452	40.7312	144.819	171.173	137.108	220.392	96.1982	260.254	42.7616
															3	1526.37	27.2	69.176	26.622	0	0	0.001	95.799		72.2095	27.7894	0	0	0.00104385	100	0.023341	0.245919	0.310027	0.1937	0.121494	0.076475	0.0482923		0.769359	2933.78	29.2611	40.689	143.975	171.073	135.928	220.081	94.9583	259.646	41.9275
															3	1527.08	27.3	68.996	26.702	0	0	0.001	95.699		72.0969	27.9021	0	0	0.00104494	100	0.0234032	0.246429	0.310895	0.194271	0.121868	0.0767196	0.0484519		0.725105	2923.03	29.0782	40.6465	143.137	170.971	134.759	219.768	93.7367	259.038	41.1112
															3	1527.8	27.4	68.816	26.782	0	0	0.001	95.599		71.984	28.0149	0	0	0.00104604	100	0.0234655	0.24694	0.311765	0.194843	0.122243	0.0769646	0.0486119		0.683447	2912.37	28.8967	40.6036	142.305	170.866	133.603	219.454	92.5329	258.431	40.3123
															3	1528.51	27.5	68.636	26.862	0	0	0.001	95.499		71.8709	28.128	0	0	0.00104713	100	0.0235279	0.247453	0.312636	0.195416	0.122618	0.0772102	0.0487721		0.644229	2901.78	28.7164	40.5604	141.479	170.759	132.459	219.138	91.3468	257.823	39.5304
															3	1529.22	27.6	68.456	26.942	0	0	0.001	95.399		71.7576	28.2414	0	0	0.00104823	100	0.0235905	0.247966	0.31351	0.19599	0.122995	0.0774563	0.0489328		0.607306	2891.27	28.5375	40.5168	140.66	170.65	131.327	218.82	90.178	257.216	38.7651
															3	1529.94	27.7	68.276	27.022	0	0	0.001	95.299		71.644	28.355	0	0	0.00104933	100	0.0236532	0.248481	0.314385	0.196565	0.123372	0.077703	0.0490937		0.572541	2880.83	28.3598	40.4729	139.846	170.539	130.206	218.5	89.0263	256.609	38.016
															3	1530.65	27.8	68.096	27.102	0	0	0.001	95.199		71.5302	28.4688	0	0	0.00105043	100	0.023716	0.248997	0.315263	0.197142	0.12375	0.0779501	0.049255		0.539805	2870.47	28.1834	40.4287	139.039	170.426	129.097	218.178	87.8913	256.002	37.2828
															3	1531.37	27.9	67.916	27.182	0	0	0.001	95.099		71.4161	28.5828	0	0	0.00105154	100	0.023779	0.249513	0.316142	0.19772	0.124129	0.0781977	0.0494166		0.508978	2860.18	28.0082	40.3842	138.238	170.31	127.999	217.855	86.7728	255.395	36.565
															3	1532.08	28	67.736	27.262	0	0	0.001	94.999		71.3018	28.6971	0	0	0.00105264	100	0.0238421	0.250031	0.317023	0.198299	0.124508	0.0784459	0.0495786		0.479945	2849.97	27.8343	40.3394	137.443	170.193	126.913	217.53	85.6705	254.789	35.8624
															3	1532.8	28.1	67.556	27.342	0	0	0.001	94.899		71.1873	28.8117	0	0	0.00105375	100	0.0239053	0.25055	0.317906	0.198879	0.124888	0.0786946	0.0497409		0.452601	2839.83	27.6616	40.2942	136.653	170.074	125.837	217.204	84.5842	254.183	35.1745
															3	1533.51	28.2	67.376	27.422	0	0	0.001	94.799		71.0725	28.9265	0	0	0.00105486	100	0.0239686	0.25107	0.31879	0.199461	0.12527	0.0789438	0.0499035		0.426845	2829.76	27.4902	40.2488	135.87	169.952	124.773	216.876	83.5136	253.578	34.5011
															3	1534.22	28.3	67.196	27.502	0	0	0.001	94.699		70.9575	29.0415	0	0	0.00105598	100	0.0240321	0.251591	0.319677	0.200043	0.125651	0.0791936	0.0500665		0.402584	2819.76	27.32	40.2032	135.092	169.829	123.719	216.547	82.4584	252.973	33.8417
															3	1534.94	28.4	67.016	27.582	0	0	0.001	94.599		70.8422	29.1568	0	0	0.00105709	100	0.0240958	0.252114	0.320565	0.200627	0.126034	0.0794439	0.0502299		0.379728	2809.84	27.1509	40.1572	134.32	169.704	122.676	216.216	81.4184	252.369	33.1962
															3	1535.65	28.5	66.836	27.662	0	0	0.001	94.499		70.7267	29.2723	0	0	0.00105821	100	0.0241595	0.252637	0.321456	0.201212	0.126418	0.0796947	0.0503936		0.358195	2799.98	26.9831	40.111	133.554	169.577	121.644	215.884	80.3934	251.766	32.5641
															3	1536.37	28.6	66.656	27.742	0	0	0.001	94.399		70.6109	29.388	0	0	0.00105933	100	0.0242234	0.253161	0.322348	0.201799	0.126802	0.079946	0.0505576		0.337907	2790.19	26.8164	40.0645	132.794	169.449	120.622	215.551	79.3831	251.163	31.9452
															3	1537.08	28.7	66.476	27.822	0	0	0.001	94.299		70.4949	29.504	0	0	0.00106046	100	0.0242874	0.253687	0.323242	0.202387	0.127187	0.0801979	0.050722		0.31879	2780.47	26.651	40.0177	132.039	169.318	119.611	215.217	78.3872	250.561	31.3392
															3	1537.8	28.8	66.296	27.902	0	0	0.001	94.199		70.3787	29.6203	0	0	0.00106158	100	0.0243516	0.254214	0.324138	0.202975	0.127573	0.0804503	0.0508867		0.300776	2770.82	26.4867	39.9708	131.29	169.186	118.609	214.882	77.4055	249.96	30.7457
															3	1538.51	28.9	66.116	27.982	0	0	0.001	94.099		70.2622	29.7368	0	0	0.00106271	100	0.0244159	0.254741	0.325036	0.203566	0.12796	0.0807032	0.0510518		0.2838	2761.23	26.3235	39.9235	130.546	169.053	117.618	214.545	76.4379	249.36	30.1645
															3	1539.22	29	65.936	28.062	0	0	0.001	93.999		70.1454	29.8535	0	0	0.00106384	100	0.0244803	0.25527	0.325936	0.204157	0.128348	0.0809567	0.0512172		0.2678	2751.71	26.1615	39.8761	129.807	168.917	116.637	214.207	75.484	248.76	29.5953
															3	1539.94	29.1	65.756	28.142	0	0	0.001	93.899		70.0284	29.9705	0	0	0.00106497	100	0.0245449	0.2558	0.326837	0.20475	0.128736	0.0812107	0.051383		0.252719	2742.25	26.0007	39.8284	129.074	168.78	115.665	213.869	74.5437	248.161	29.0379
															3	1540.65	29.2	65.576	28.222	0	0	0.001	93.799		69.9112	30.0877	0	0	0.00106611	100	0.0246096	0.256332	0.327741	0.205344	0.129126	0.0814653	0.0515491		0.238505	2732.86	25.8409	39.7805	128.347	168.642	114.704	213.529	73.6167	247.564	28.492
															3	1541.37	29.3	65.396	28.302	0	0	0.001	93.699		69.7937	30.2052	0	0	0.00106725	100	0.0246745	0.256864	0.328646	0.205939	0.129516	0.0817204	0.0517156		0.225105	2723.54	25.6823	39.7324	127.625	168.502	113.752	213.189	72.7029	246.967	27.9572
															3	1542.08	29.4	65.216	28.382	0	0	0.001	93.599		69.676	30.323	0	0	0.00106839	100	0.0247395	0.257397	0.329554	0.206535	0.129907	0.0819761	0.0518825		0.212472	2714.27	25.5248	39.6841	126.908	168.36	112.809	212.847	71.802	246.371	27.4335
															3	1542.8	29.5	65.036	28.462	0	0	0.001	93.499		69.558	30.441	0	0	0.00106953	100	0.0248046	0.257932	0.330463	0.207133	0.130298	0.0822323	0.0520497		0.200562	2705.07	25.3685	39.6355	126.196	168.217	111.876	212.505	70.9137	245.776	26.9205
															3	1543.51	29.6	64.856	28.542	0	0	0.001	93.399		69.4397	30.5592	0	0	0.00107068	100	0.0248699	0.258468	0.331375	0.207732	0.130691	0.082489	0.0522172		0.189333	2695.93	25.2132	39.5868	125.489	168.073	110.952	212.162	70.038	245.182	26.4179
															3	1544.22	29.7	64.676	28.622	0	0	0.001	93.299		69.3212	30.6777	0	0	0.00107182	100	0.0249353	0.259005	0.332288	0.208333	0.131085	0.0827463	0.0523851		0.178744	2686.86	25.059	39.5379	124.788	167.927	110.037	211.818	69.1746	244.59	25.9256
															3	1544.94	29.8	64.496	28.702	0	0	0.001	93.199		69.2025	30.7965	0	0	0.00107297	100	0.0250008	0.259543	0.333203	0.208934	0.131479	0.0830042	0.0525534		0.168759	2677.84	24.9058	39.4888	124.091	167.78	109.132	211.473	68.3233	243.998	25.4434
															3	1545.65	29.9	64.316	28.782	0	0	0.001	93.099		69.0834	30.9155	0	0	0.00107413	100	0.0250665	0.260082	0.334121	0.209537	0.131874	0.0832626	0.0527221		0.159342	2668.89	24.7538	39.4395	123.4	167.632	108.235	211.128	67.484	243.408	24.9709
															3	1546.37	30	64.136	28.862	0	0	0.001	92.999		68.9642	31.0347	0	0	0.00107528	100	0.0251324	0.260622	0.33504	0.210141	0.13227	0.0835215	0.0528911		0.15046	2659.99	24.6028	39.3901	122.714	167.482	107.347	210.782	66.6564	242.819	24.5081
															3	1547.08	30.1	63.956	28.942	0	0	0.001	92.899		68.8447	31.1543	0	0	0.00107644	100	0.0251983	0.261164	0.335961	0.210747	0.132667	0.083781	0.0530604		0.142084	2651.15	24.4528	39.3404	122.032	167.331	106.468	210.436	65.8403	242.231	24.0546
															3	1547.8	30.2	63.776	29.022	0	0	0.001	92.799		68.7249	31.274	0	0	0.0010776	100	0.0252644	0.261706	0.336884	0.211354	0.133065	0.0840411	0.0532302		0.134182	2642.38	24.3039	39.2906	121.356	167.179	105.598	210.088	65.0356	241.644	23.6103
															3	1548.51	30.3	63.596	29.102	0	0	0.001	92.699		68.6048	31.3941	0	0	0.00107876	100	0.0253307	0.26225	0.33781	0.211962	0.133463	0.0843018	0.0534003		0.126728	2633.66	24.1561	39.2407	120.684	167.025	104.736	209.741	64.2421	241.059	23.1749
															3	1549.22	30.4	63.416	29.182	0	0	0.001	92.599		68.4845	31.5144	0	0	0.00107993	100	0.0253971	0.262795	0.338737	0.212571	0.133863	0.084563	0.0535707		0.119696	2624.99	24.0092	39.1906	120.017	166.871	103.883	209.393	63.4596	240.474	22.7483
															3	1549.94	30.5	63.236	29.262	0	0	0.001	92.499		68.364	31.6349	0	0	0.00108109	100	0.0254636	0.263342	0.339666	0.213182	0.134263	0.0848247	0.0537416		0.113062	2616.39	23.8634	39.1403	119.355	166.715	103.038	209.044	62.6879	239.892	22.3303
															3	1550.65	30.6	63.056	29.342	0	0	0.001	92.399		68.2432	31.7558	0	0	0.00108226	100	0.0255303	0.263889	0.340597	0.213794	0.134664	0.085087	0.0539128		0.106802	2607.84	23.7186	39.0899	118.698	166.558	102.201	208.695	61.927	239.31	21.9207
															3	1551.37	30.7	62.876	29.422	0	0	0.001	92.299		68.1221	31.8768	0	0	0.00108344	100	0.0255972	0.264438	0.34153	0.214407	0.135066	0.0853499	0.0540843		0.100896	2599.34	23.5748	39.0394	118.045	166.4	101.373	208.345	61.1765	238.73	21.5193
															3	1552.08	30.8	62.696	29.502	0	0	0.001	92.199		68.0007	31.9982	0	0	0.00108461	100	0.0256641	0.264987	0.342466	0.215022	0.135469	0.0856134	0.0542563		0.0953221	2590.9	23.432	38.9887	117.397	166.241	100.552	207.995	60.4364	238.151	21.126
															3	1552.8	30.9	62.516	29.582	0	0	0.001	92.099		67.8791	32.1198	0	0	0.00108579	100	0.0257313	0.265538	0.343403	0.215638	0.135873	0.0858775	0.0544286		0.0900621	2582.52	23.2902	38.9379	116.754	166.081	99.7399	207.645	59.7065	237.573	20.7404
[truncated: 57 more rows]
[truncated: 25 more columns]
